# Supplementary material for: Screening of core genes and prediction of ceRNA regulation mechanism of circRNAs in nasopharyngeal carcinoma by bioinformatics analysis
Source: Pathol Oncol Res. 2023 Mar 28;29:1610960. doi: 10.3389/pore.2023.1610960 (PMC10086187; doi:10.3389/pore.2023.1610960)
Supplement: Supplementary file 1 [file DataSheet1.ZIP]

Archive with 8 entries (7 files):
- Supplementary Tables/Supplementary Table 1.xls
- Supplementary Tables/Supplementary Table 2.xls
- Supplementary Tables/Supplementary Table 3.txt
- Supplementary Tables/Supplementary Table 4.txt
- Supplementary Tables/Supplementary Table 5.txt
- Supplementary Tables/Supplementary Table 6.xls
- Supplementary Tables/Supplementary Table 7.txt
- Supplementary Tables/
