# Supplementary material for: Screening of core genes and prediction of ceRNA regulation mechanism of circRNAs in nasopharyngeal carcinoma by bioinformatics analysis
Source: Pathol Oncol Res. 2023 Mar 28;29:1610960. doi: 10.3389/pore.2023.1610960 (PMC10086187; doi:10.3389/pore.2023.1610960)
Supplement: Supplementary file 1 [file DataSheet1.ZIP › Supplementary Tables/Supplementary Table 1.xls]

id	logFC	AveExpr	t	P.Value	adj.P.Val	B
KREMEN2	3.655495024	8.898210998	13.09301907	3.04E-22	3.59E-18	39.82760715
FAM107A	-2.231773226	6.530776612	-11.33443322	8.53E-19	5.03E-15	32.17657147
C11orf16	-2.819864007	5.907648317	-11.02954706	3.48E-18	1.37E-14	30.81727925
HOXA10	2.85380418	5.727771006	10.76032788	1.21E-17	3.57E-14	29.61038287
ZMYND10	-2.52107081	7.127158489	-10.07712229	2.94E-16	6.93E-13	26.52412302
LTF	-5.819719711	8.906115845	-10.02064865	3.82E-16	7.52E-13	26.26776138
DNALI1	-3.316263452	6.67681982	-9.713113914	1.62E-15	2.73E-12	24.86915382
CLU	-3.360443273	9.41008601	-9.661166838	2.07E-15	3.05E-12	24.6325406
BTG3	1.110262398	9.223977041	9.496463841	4.48E-15	5.41E-12	23.88178047
LHX2	3.177437022	6.974496099	9.49169516	4.58E-15	5.41E-12	23.86003243
MT3	-1.922345007	8.628924676	-9.464593673	5.21E-15	5.59E-12	23.73642297
ALDH1L1	-1.683232667	5.941756402	-9.420597803	6.40E-15	6.30E-12	23.53572264
MYO15B	-1.021667081	7.596388849	-9.369045492	8.16E-15	7.41E-12	23.30050014
EFCAB1	-3.13666113	5.930805869	-9.320454848	1.03E-14	8.65E-12	23.07874669
CCDC19	-2.490044172	6.480649119	-9.272103053	1.29E-14	1.01E-11	22.85804668
ARMC4	-1.860844183	5.689649911	-9.233471703	1.54E-14	1.14E-11	22.68169319
SORBS2	-1.988811219	5.867158829	-9.213036597	1.70E-14	1.18E-11	22.58839946
C7	-3.122763528	5.699695146	-9.188335221	1.91E-14	1.22E-11	22.47562327
SPAG6	-2.818307845	6.191947407	-9.18188368	1.97E-14	1.22E-11	22.44616736
MMP1	4.821670788	8.834997048	9.137254181	2.43E-14	1.43E-11	22.24239339
TNFAIP6	3.515654473	7.961132931	9.077217499	3.22E-14	1.81E-11	21.96825562
ADH1A	-2.823559606	6.047979152	-9.030245376	4.02E-14	2.16E-11	21.75376732
TMC5	-3.153185135	7.079953221	-8.989345681	4.87E-14	2.50E-11	21.56700873
BAIAP3	-2.16673145	5.397140348	-8.957602118	5.66E-14	2.78E-11	21.42206294
VIPR1	-2.266229098	6.488785269	-8.945951346	5.98E-14	2.82E-11	21.368865
PLAU	2.47430557	10.52731552	8.909193671	7.11E-14	3.23E-11	21.20103349
NFE2L3	1.673598791	9.062673238	8.891165489	7.74E-14	3.38E-11	21.11872261
SCGB1A1	-4.169119618	8.361481497	-8.881208469	8.11E-14	3.42E-11	21.07326332
MSLN	-3.684624968	5.773990534	-8.819339086	1.08E-13	4.41E-11	20.79081972
ITGAV	1.856401735	10.18235546	8.796761259	1.21E-13	4.74E-11	20.68776062
DNAH9	-2.142337611	6.4326896	-8.70665628	1.84E-13	7.01E-11	20.27655028
MLPH	-1.866439576	7.734170643	-8.679337339	2.10E-13	7.73E-11	20.15190679
HDGFRP3	1.196456252	8.655963431	8.601573457	3.02E-13	1.08E-10	19.7972043
TSPAN1	-3.237086183	9.117158976	-8.576980001	3.39E-13	1.18E-10	19.68506045
FGF1	1.749221411	5.838567822	8.570481512	3.50E-13	1.18E-10	19.65543089
RBBP8	1.393644473	9.808926914	8.551225522	3.83E-13	1.25E-10	19.56764165
CDO1	-1.957911566	6.598080047	-8.508247866	4.68E-13	1.43E-10	19.37174655
CDK1	1.595114935	8.784533265	8.507168262	4.71E-13	1.43E-10	19.36682643
DLEC1	-2.197045278	7.027379037	-8.506440083	4.72E-13	1.43E-10	19.3635079
SLC44A4	-2.97089081	6.495244909	-8.493738372	5.01E-13	1.46E-10	19.30562532
SLC16A7	-1.420248282	5.699970897	-8.491045221	5.08E-13	1.46E-10	19.29335317
PGAP1	1.531408886	6.621465178	8.465354867	5.73E-13	1.61E-10	19.17630054
ECT2	1.394495203	7.336354048	8.429989508	6.76E-13	1.82E-10	19.01520636
MAOB	-1.900175658	6.179654279	-8.428985152	6.79E-13	1.82E-10	19.01063209
ADH1B	-2.760923493	4.473841677	-8.381000147	8.51E-13	2.23E-10	18.79213589
MPP3	1.656864786	8.102361912	8.363539636	9.24E-13	2.37E-10	18.71265508
PMAIP1	2.178713195	9.246370013	8.353502963	9.68E-13	2.43E-10	18.66697394
SSX2IP	1.472900173	7.280550865	8.328473839	1.09E-12	2.68E-10	18.55307589
CHRNA6	2.029208447	7.578383447	8.323600504	1.11E-12	2.68E-10	18.53090259
RASGRP2	-1.717278532	9.090802548	-8.312630759	1.17E-12	2.77E-10	18.48099522
ARNT2	1.704573825	8.782184759	8.290874528	1.30E-12	3.00E-10	18.38203154
DTL	2.053821226	8.304143018	8.235623142	1.68E-12	3.80E-10	18.13081467
DNAAF1	-2.560998243	5.116426891	-8.232502198	1.71E-12	3.80E-10	18.11662917
TPPP3	-3.33716165	6.740468859	-8.228587892	1.74E-12	3.80E-10	18.09883839
CXCL10	2.857768876	11.36577299	8.202502447	1.96E-12	4.21E-10	17.98029983
C6	-1.762493541	5.178508087	-8.181927028	2.16E-12	4.56E-10	17.88682723
SPEF1	-1.24605596	6.636953519	-8.178173215	2.20E-12	4.56E-10	17.86977658
ADH1C	-3.098484389	6.629753518	-8.158935509	2.41E-12	4.90E-10	17.7824076
DGKA	-1.141228588	8.773368924	-8.137989723	2.66E-12	5.28E-10	17.6873065
PSMC3IP	1.19930414	8.217795538	8.135741677	2.69E-12	5.28E-10	17.67710118
TOP2A	1.838390692	8.893166722	8.08116834	3.47E-12	6.70E-10	17.42945565
ATP2C2	-1.894719467	6.795984987	-8.077289617	3.53E-12	6.72E-10	17.41186191
HOXB13	3.020820893	4.74544908	8.071944863	3.62E-12	6.78E-10	17.38761995
ELL3	-1.835831063	8.035779122	-8.035259643	4.30E-12	7.92E-10	17.22128039
SCGB2A1	-4.193327186	5.023786904	-8.010281161	4.83E-12	8.67E-10	17.10807528
TCL1A	-2.86803694	9.050207085	-8.009408564	4.85E-12	8.67E-10	17.10412138
PLXNA1	1.211618219	8.611376555	7.985330266	5.42E-12	9.45E-10	16.99503974
IGF2BP3	1.960692635	8.347805539	7.984483813	5.45E-12	9.45E-10	16.99120583
ABHD6	-1.386826587	7.646775339	-7.903029587	7.96E-12	1.36E-09	16.62252255
CSK	-1.13990955	9.371445334	-7.894078408	8.30E-12	1.40E-09	16.58203881
GPSM2	1.514031179	6.729701463	7.874017499	9.12E-12	1.50E-09	16.49133243
PIP	-3.992503501	7.240488183	-7.869759762	9.30E-12	1.50E-09	16.47208513
UPK1B	-2.960701951	7.723704268	-7.869700031	9.30E-12	1.50E-09	16.47181512
SMAD9	-1.620689701	5.012175772	-7.833258543	1.10E-11	1.76E-09	16.30714195
IDH1	1.135829043	10.52855155	7.763346243	1.53E-11	2.40E-09	15.99154291
PKNOX2	-1.634025359	5.856657315	-7.755606347	1.58E-11	2.46E-09	15.95663046
WDR78	-1.516979232	6.655561867	-7.746008318	1.65E-11	2.53E-09	15.91334423
RERGL	-2.755950815	3.509768234	-7.733437786	1.75E-11	2.65E-09	15.8566653
LAMB3	1.598935722	11.36714722	7.729752072	1.78E-11	2.66E-09	15.84004971
BCAS1	-1.634337241	6.520290888	-7.724700109	1.83E-11	2.69E-09	15.81727701
SPAG8	-1.765352581	6.130156415	-7.719079395	1.87E-11	2.73E-09	15.79194343
PIGR	-3.292151528	7.702220553	-7.699659654	2.05E-11	2.95E-09	15.70443847
FJX1	2.008959925	8.806751644	7.660780254	2.46E-11	3.49E-09	15.52935976
GPR162	-1.174221779	5.31988082	-7.657798481	2.49E-11	3.49E-09	15.5159387
OSBPL10	-1.120414012	7.249132022	-7.655961727	2.51E-11	3.49E-09	15.50767186
DNAH7	-1.32534569	5.323996529	-7.650262951	2.58E-11	3.54E-09	15.48202503
CNR2	-1.667341357	7.858701734	-7.647172728	2.62E-11	3.55E-09	15.46811915
DNAI1	-2.210371863	5.879390508	-7.6262219	2.88E-11	3.87E-09	15.37386705
NDRG2	-1.733450252	8.600297161	-7.617604322	3.00E-11	3.93E-09	15.33511209
LMNB2	1.57266823	8.751637268	7.61083316	3.10E-11	3.93E-09	15.30466628
FOLR1	-2.053297589	7.580615103	-7.610741155	3.10E-11	3.93E-09	15.30425263
CR1	-1.38505724	5.371565291	-7.610354156	3.11E-11	3.93E-09	15.30251268
GNA14	-1.74675608	5.979096007	-7.608005783	3.14E-11	3.93E-09	15.29195471
C21orf62	-1.837933532	4.627226869	-7.606501331	3.16E-11	3.93E-09	15.28519121
GAD1	2.38395721	5.794497572	7.597024926	3.30E-11	4.06E-09	15.24259401
DSG2	1.811260573	8.559224476	7.586713777	3.46E-11	4.21E-09	15.19625545
VRK2	1.663996914	10.86325647	7.55930902	3.93E-11	4.74E-09	15.07315355
HSPA4L	2.164891148	7.084215702	7.556747017	3.98E-11	4.74E-09	15.06164925
TNFSF4	1.606442114	7.813090024	7.547045029	4.16E-11	4.91E-09	15.01809045
KIF23	1.916877421	7.671081883	7.52747002	4.56E-11	5.33E-09	14.93023684
FMO2	-1.732969433	7.567821334	-7.518867128	4.74E-11	5.43E-09	14.89164026
GINS1	1.517021884	6.981541847	7.504260253	5.08E-11	5.76E-09	14.8261263
TUFT1	1.794049212	9.874845475	7.494861873	5.30E-11	5.96E-09	14.78398614
CCL21	-3.177851812	8.201681138	-7.482210946	5.62E-11	6.26E-09	14.72727847
GALNT11	1.238389433	9.851349379	7.459389224	6.25E-11	6.89E-09	14.62502775
GRB10	1.228929089	8.818021168	7.453084343	6.43E-11	7.02E-09	14.59679017
CTSG	-2.701218979	7.230449429	-7.426950377	7.25E-11	7.84E-09	14.47979528
NME5	-2.442222491	6.392592508	-7.425277586	7.31E-11	7.84E-09	14.47230946
ATP2C1	1.042121579	9.450785413	7.420125922	7.49E-11	7.89E-09	14.44925765
PACRG	-1.505284278	6.542419937	-7.396055235	8.37E-11	8.74E-09	14.34159351
KRT7	-1.570883874	7.037365396	-7.390717094	8.57E-11	8.80E-09	14.31772666
STAR	2.65991933	8.082065356	7.358425677	9.95E-11	9.95E-09	14.17342833
CXCL3	2.506851205	7.050075788	7.340878824	1.08E-10	1.07E-08	14.09507395
KLK1	-1.250399189	7.768321206	-7.338701203	1.09E-10	1.07E-08	14.0853527
PZP	-1.446984347	6.476200269	-7.32520772	1.16E-10	1.13E-08	14.02512947
CH25H	-1.948141778	7.94060847	-7.29343264	1.34E-10	1.29E-08	13.88340811
CENPF	1.497902796	8.237032534	7.282877977	1.41E-10	1.34E-08	13.83636276
NOX4	2.090863654	5.777096993	7.281653253	1.42E-10	1.34E-08	13.83090477
DNAH6	-1.577117552	4.732143932	-7.260814428	1.56E-10	1.46E-08	13.73806778
GRAP	-1.277574389	6.053732449	-7.259485459	1.57E-10	1.46E-08	13.73214924
LRRC48	-1.88268256	6.86624822	-7.241706917	1.70E-10	1.56E-08	13.65299638
RCN1	1.181760776	10.08595556	7.240726246	1.71E-10	1.56E-08	13.64863156
DBF4	1.011444322	7.249065973	7.235674878	1.75E-10	1.59E-08	13.6261508
EDNRB	-1.377162785	6.199294496	-7.233934981	1.76E-10	1.59E-08	13.61840834
TFRC	1.116881596	11.51682389	7.222363095	1.86E-10	1.65E-08	13.56692484
SPINK2	-1.960712026	5.684624045	-7.192204498	2.14E-10	1.85E-08	13.43283827
AGRN	1.048436159	8.039044871	7.186863202	2.19E-10	1.89E-08	13.40910424
SSTR2	2.015262644	7.58081221	7.175085155	2.31E-10	1.98E-08	13.35678319
ATP12A	-1.947597296	7.238880234	-7.166719974	2.40E-10	2.04E-08	13.31963527
NPL	1.593018129	9.153442561	7.157655624	2.50E-10	2.11E-08	13.27939412
TFEB	-1.320554703	8.290567404	-7.121996102	2.95E-10	2.47E-08	13.12120254
OLR1	2.604951218	5.413991526	7.115442239	3.04E-10	2.52E-08	13.09214935
PTPN6	-1.258854134	9.590002141	-7.102238476	3.23E-10	2.66E-08	13.03363713
STMN2	-1.563057046	5.479459055	-7.100350238	3.25E-10	2.67E-08	13.02527162
ADRA2A	-2.262089963	7.2075213	-7.098256392	3.28E-10	2.67E-08	13.01599585
ZWINT	1.27213515	10.42700792	7.091737175	3.38E-10	2.74E-08	12.98711992
TIMP4	-2.456192868	4.484020984	-7.084785058	3.49E-10	2.79E-08	12.95633378
GSTA1	-2.65229572	8.386099615	-7.084624257	3.50E-10	2.79E-08	12.95562179
FN1	2.354198617	8.900892913	7.068433614	3.76E-10	2.96E-08	12.88395414
FERMT1	1.459893085	7.381241385	7.062982728	3.86E-10	3.01E-08	12.85983511
ROPN1B	-2.165413976	5.421523122	-7.060723527	3.90E-10	3.01E-08	12.84983999
MMP3	4.090246948	7.575223249	7.059004457	3.93E-10	3.01E-08	12.84223505
TNFSF15	1.562227029	6.622093041	7.047849088	4.14E-10	3.15E-08	12.79289652
IGHD	-2.62031981	8.025171469	-7.044520435	4.20E-10	3.18E-08	12.77817822
CXCL11	2.855322053	8.431440614	7.01842325	4.73E-10	3.53E-08	12.66284584
RAD51AP1	1.801898374	7.64980187	7.016859431	4.76E-10	3.54E-08	12.65593828
KLF2	-1.071702817	8.059664916	-7.014155237	4.82E-10	3.56E-08	12.64399449
LAMB1	1.825694978	9.590928048	7.008352868	4.95E-10	3.63E-08	12.61837081
STAT1	1.284757568	11.07077731	7.006240074	5.00E-10	3.64E-08	12.60904192
FMO5	-1.267271998	5.469388579	-6.998562773	5.18E-10	3.75E-08	12.57514951
B4GALT6	1.697502677	4.800607698	6.99660154	5.22E-10	3.76E-08	12.56649295
MYH11	-2.169006442	6.634337339	-6.990160133	5.38E-10	3.85E-08	12.5380661
SERPINA5	-2.061914373	4.68841047	-6.977976509	5.69E-10	4.04E-08	12.48431676
CLDN10	-2.462201051	7.810746965	-6.975327889	5.76E-10	4.07E-08	12.47263536
PLEKHB1	-1.255112383	5.828801039	-6.968344921	5.94E-10	4.14E-08	12.44184347
FOXM1	2.001471848	7.92195808	6.968277317	5.94E-10	4.14E-08	12.44154541
WASF3	-1.30845101	6.175980036	-6.967613005	5.96E-10	4.14E-08	12.43861651
ATAD2	1.062066167	7.419115009	6.963176291	6.08E-10	4.20E-08	12.41905729
SCD5	1.179895059	7.140444928	6.957928584	6.23E-10	4.25E-08	12.39592708
FAIM3	-1.881826431	7.864879648	-6.942740632	6.68E-10	4.52E-08	12.32900965
C4orf19	-1.558230781	5.999663484	-6.941835173	6.70E-10	4.52E-08	12.32502148
CKAP4	1.281526122	9.616497059	6.937297589	6.84E-10	4.59E-08	12.30503738
EIF2AK2	1.048871535	9.131468945	6.934458051	6.93E-10	4.62E-08	12.29253348
TXK	-1.545170857	5.631895125	-6.930385429	7.06E-10	4.68E-08	12.27460211
RCN2	1.196715637	10.53719912	6.921493582	7.35E-10	4.85E-08	12.23546202
COL7A1	1.626927005	9.08595948	6.917236842	7.50E-10	4.91E-08	12.21672954
GSTM2	-1.063347815	7.686672647	-6.907282289	7.84E-10	5.09E-08	12.17293513
FAP	2.085592563	7.238117187	6.905215414	7.92E-10	5.11E-08	12.1638442
MYO10	1.410662789	6.815090709	6.890143127	8.48E-10	5.38E-08	12.09757291
CD5L	-2.368790604	4.519295513	-6.890054884	8.48E-10	5.38E-08	12.09718503
KCNB1	-1.437081749	5.557259018	-6.888510054	8.54E-10	5.39E-08	12.09039485
MREG	1.066851598	8.506355154	6.885919231	8.64E-10	5.42E-08	12.07900801
MARK1	1.479934223	7.675344504	6.864713444	9.52E-10	5.94E-08	11.98585183
PLA2G3	2.405683973	6.760516089	6.859027056	9.76E-10	6.06E-08	11.96088534
USP18	1.854051966	9.955116339	6.853908123	9.99E-10	6.17E-08	11.93841525
TYMS	1.427210576	10.7616347	6.84253837	1.05E-09	6.47E-08	11.88852339
IL33	-2.764787878	7.742449385	-6.839097408	1.07E-09	6.53E-08	11.87342862
INHBA	2.364182587	6.948154022	6.836182193	1.08E-09	6.59E-08	11.86064187
SCUBE2	-2.039724794	7.053832332	-6.811122921	1.21E-09	7.27E-08	11.75079046
PUS7	1.211986463	8.840014799	6.803055089	1.26E-09	7.50E-08	11.71544831
ZNF471	-1.581144864	3.984792305	-6.795710547	1.30E-09	7.71E-08	11.6832851
SMC4	1.252818395	8.54279808	6.794499004	1.31E-09	7.72E-08	11.67798047
MUC16	-3.001287067	6.465139563	-6.782252187	1.38E-09	8.11E-08	11.62437428
CCNE2	1.330488734	6.268927152	6.781317372	1.39E-09	8.11E-08	11.6202836
PCDH9	-1.338640339	4.244924841	-6.775171791	1.43E-09	8.25E-08	11.5933951
POU2F2	-1.134919466	7.799666254	-6.774223383	1.43E-09	8.25E-08	11.58924621
ZBTB16	-1.136600324	7.137257035	-6.771307312	1.45E-09	8.32E-08	11.57649065
PSAT1	1.48191642	9.463230496	6.769816445	1.46E-09	8.32E-08	11.56996987
PON3	-2.059837331	7.134017016	-6.76626282	1.49E-09	8.39E-08	11.55442867
DOCK4	1.449085648	7.410883515	6.748334961	1.61E-09	9.05E-08	11.47606058
RIBC2	-2.293246109	5.264758066	-6.744805326	1.64E-09	9.16E-08	11.46063869
GNG7	-1.248188391	7.217340197	-6.742515922	1.65E-09	9.21E-08	11.45063696
RRAD	-1.92242353	7.092621831	-6.737938238	1.69E-09	9.35E-08	11.43064143
POLQ	1.12042339	7.811893337	6.717394858	1.85E-09	1.01E-07	11.34095672
ZBBX	-2.699527084	5.313151235	-6.709826937	1.92E-09	1.04E-07	11.30793863
CLCN4	-1.014705327	4.618605147	-6.697679492	2.02E-09	1.08E-07	11.25496392
PTGS2	2.758708284	7.196664039	6.693056023	2.07E-09	1.10E-07	11.23480869
DNAI2	-1.892678477	6.464012626	-6.692171075	2.08E-09	1.10E-07	11.23095139
TTC9	-1.987919769	5.787530031	-6.662002057	2.38E-09	1.24E-07	11.09954387
TEKT2	-2.357820742	6.479229944	-6.649834506	2.51E-09	1.30E-07	11.04659699
C16orf71	-1.909103564	5.369921061	-6.6493949	2.52E-09	1.30E-07	11.04468461
ME3	-1.223798445	6.52771939	-6.646952989	2.54E-09	1.30E-07	11.03406249
HOXC8	2.470246899	4.098239774	6.646357252	2.55E-09	1.30E-07	11.03147127
SLC39A6	1.037110682	9.280885504	6.643151779	2.59E-09	1.32E-07	11.01752993
SOX4	1.792355938	9.883861459	6.639811996	2.63E-09	1.33E-07	11.00300666
AGMAT	-1.061713348	7.235695104	-6.638374476	2.64E-09	1.33E-07	10.9967562
KCNB2	1.834863994	4.925493637	6.630290387	2.74E-09	1.37E-07	10.96161375
SEC14L3	-1.317432586	3.74005984	-6.622079517	2.85E-09	1.42E-07	10.92593381
PSD4	-1.121253428	8.410446604	-6.601476452	3.12E-09	1.55E-07	10.83646517
ROBO1	1.920443554	9.33694929	6.598340365	3.17E-09	1.56E-07	10.82285443
CD22	-1.776821878	6.886571496	-6.596485231	3.19E-09	1.56E-07	10.81480403
GDF10	-1.941293855	5.116275359	-6.586119844	3.34E-09	1.62E-07	10.7698364
FRMD4A	1.159195708	6.903740677	6.577646726	3.47E-09	1.67E-07	10.73309457
COL10A1	2.238167135	7.893048256	6.577131293	3.48E-09	1.67E-07	10.73086
SLC15A2	-1.133796713	5.948389613	-6.573154688	3.54E-09	1.68E-07	10.71362194
TNFRSF13B	-1.175021034	6.8671595	-6.564210612	3.69E-09	1.73E-07	10.67486274
FPR3	1.463880032	7.704897277	6.563419717	3.70E-09	1.73E-07	10.6714362
CBLN1	-1.806000559	4.611613754	-6.563339883	3.70E-09	1.73E-07	10.67109033
P4HA1	1.06121705	8.11485224	6.560519504	3.75E-09	1.75E-07	10.65887223
FXYD1	-1.812561496	5.964086935	-6.556042018	3.83E-09	1.78E-07	10.63947887
ATF5	1.305688952	8.729158755	6.552769892	3.88E-09	1.79E-07	10.62530899
SGCA	-1.413250995	4.602029561	-6.552331552	3.89E-09	1.79E-07	10.62341093
KIF14	1.337200568	6.610220038	6.548068571	3.96E-09	1.81E-07	10.60495399
DHX34	1.035386997	4.942602268	6.542195965	4.07E-09	1.85E-07	10.57953439
TREM2	1.977988566	5.614913872	6.531282007	4.27E-09	1.94E-07	10.53231288
AGBL2	-1.086474995	7.392598452	-6.525391631	4.39E-09	1.98E-07	10.5068376
FOXJ1	-1.705195408	6.35871765	-6.518851907	4.52E-09	2.03E-07	10.47856273
CNTNAP2	1.481222945	6.049772918	6.516683593	4.56E-09	2.05E-07	10.46918995
MYO1B	1.132733128	7.415650734	6.51289491	4.64E-09	2.06E-07	10.45281538
CHAF1B	1.338493362	7.971774138	6.511744598	4.66E-09	2.06E-07	10.44784438
RFX2	-1.349014406	6.961352034	-6.511645557	4.67E-09	2.06E-07	10.4474164
SELP	-1.508331706	8.272999281	-6.510338258	4.69E-09	2.07E-07	10.44176737
KRT4	-3.708653928	7.895918924	-6.505264692	4.80E-09	2.09E-07	10.4198473
CCDC81	-1.794059612	5.392902959	-6.503339737	4.84E-09	2.10E-07	10.4115321
NQO1	-1.400333723	6.086991005	-6.500376975	4.91E-09	2.11E-07	10.39873549
HMGB3	1.103218998	8.613165392	6.496640277	4.99E-09	2.13E-07	10.38259887
FAM65B	-1.576038392	8.04065697	-6.495936436	5.01E-09	2.13E-07	10.37955973
TNFRSF10B	1.024389259	9.017561378	6.488773374	5.17E-09	2.19E-07	10.34863632
HOXB9	1.9903385	5.633094132	6.473476058	5.53E-09	2.32E-07	10.28263467
IQCA1	-1.369519538	6.552249311	-6.472630881	5.55E-09	2.32E-07	10.27898959
CAND2	-1.40070313	6.570332525	-6.471352862	5.59E-09	2.33E-07	10.27347805
CDC6	1.183704467	7.713285157	6.469412918	5.63E-09	2.34E-07	10.2651126
APBB1	-1.234889572	6.943430965	-6.446285664	6.25E-09	2.58E-07	10.16544776
ABCB1	-1.059322073	6.355120824	-6.440834668	6.40E-09	2.63E-07	10.14197466
COCH	-1.724492405	6.436876942	-6.437901612	6.48E-09	2.66E-07	10.1293471
SELENBP1	-2.087581007	7.756651345	-6.425594214	6.85E-09	2.80E-07	10.07638182
CD79B	-2.026513839	8.383733335	-6.418831057	7.06E-09	2.86E-07	10.04729103
SOD3	-1.452607086	8.472499154	-6.418675407	7.06E-09	2.86E-07	10.04662164
CRYM	-1.835553895	8.272232927	-6.4171292	7.11E-09	2.87E-07	10.03997236
BLK	-1.868101255	7.864183552	-6.416914123	7.12E-09	2.87E-07	10.03904749
IL23A	1.571118098	8.596149065	6.403954033	7.54E-09	3.02E-07	9.983336344
MCM10	1.542898951	6.818634656	6.400783897	7.65E-09	3.04E-07	9.969714851
LPAR1	-1.037326238	7.012286806	-6.395621979	7.83E-09	3.10E-07	9.947539994
LYL1	-1.738330262	7.271038055	-6.391934529	7.96E-09	3.14E-07	9.931703009
KIF13A	1.166915266	6.916978977	6.390759436	8.00E-09	3.15E-07	9.926656838
SLC28A3	1.250045427	6.68659366	6.3816799	8.33E-09	3.26E-07	9.887677649
CA9	1.753412047	5.979966782	6.377132832	8.50E-09	3.31E-07	9.868163918
EXO1	1.321527467	7.423967865	6.376009312	8.54E-09	3.31E-07	9.863343077
HHEX	-1.298676636	8.209532216	-6.373366843	8.64E-09	3.33E-07	9.85200584
TTK	1.467742079	7.350437581	6.373102489	8.65E-09	3.33E-07	9.850871745
TPO	-1.878423394	4.948943914	-6.372524475	8.67E-09	3.33E-07	9.848392088
PAPSS2	1.450022535	9.323912022	6.36373226	9.02E-09	3.45E-07	9.8106835
NEK2	1.273465794	7.110953055	6.350753351	9.55E-09	3.64E-07	9.755051966
EPAS1	-1.351100675	9.151423966	-6.342174804	9.92E-09	3.76E-07	9.718303565
MSR1	1.471994756	5.173785211	6.341800253	9.94E-09	3.76E-07	9.716699477
MEOX2	-2.188138907	4.520383884	-6.327754456	1.06E-08	3.97E-07	9.656569728
COL5A1	1.892261171	7.907288415	6.320678915	1.09E-08	4.07E-07	9.626297347
FANCI	1.071148511	8.365193471	6.311316961	1.14E-08	4.23E-07	9.586261121
DNASE1L3	-1.813502735	8.935597851	-6.302687762	1.18E-08	4.38E-07	9.549377231
TK1	1.131477519	10.29633196	6.298588617	1.20E-08	4.44E-07	9.531862518
GP1BA	-1.047908852	7.685161719	-6.297837342	1.21E-08	4.44E-07	9.528652934
CEP55	1.282152585	8.165212609	6.292190546	1.24E-08	4.54E-07	9.504533169
LRRC23	-1.738453935	7.128991349	-6.289490087	1.25E-08	4.58E-07	9.493001154
WNT5A	1.798850234	8.456249033	6.286700728	1.27E-08	4.61E-07	9.481091367
HTR3A	-1.172144735	6.270845491	-6.286479926	1.27E-08	4.61E-07	9.480148689
ONECUT2	1.401291742	5.363656013	6.285302528	1.28E-08	4.62E-07	9.47512216
TM7SF3	1.139147232	9.183578086	6.278116406	1.32E-08	4.75E-07	9.444450631
GADD45A	1.396933559	10.17407636	6.277255778	1.32E-08	4.76E-07	9.440778183
MSMB	-3.436883912	8.646095497	-6.274225188	1.34E-08	4.81E-07	9.427847565
PTGER1	-1.066046689	5.021923295	-6.272164506	1.35E-08	4.84E-07	9.419056548
RACGAP1	1.119947183	8.909743848	6.271117487	1.36E-08	4.84E-07	9.414590289
VASH2	1.454954456	6.434804525	6.269702143	1.37E-08	4.86E-07	9.408553294
FUT3	-1.551619842	7.418200206	-6.267385951	1.38E-08	4.89E-07	9.398674903
C1orf115	-1.751399262	5.956687316	-6.267107715	1.38E-08	4.89E-07	9.397488332
CTSF	-1.162624015	9.230890778	-6.262415995	1.41E-08	4.97E-07	9.377482854
LIPE	-1.037653407	7.061737964	-6.261143006	1.42E-08	4.98E-07	9.372055773
CX3CR1	-1.411121895	7.925428768	-6.258638509	1.44E-08	5.01E-07	9.36137962
SRD5A2	-1.727155608	5.674331995	-6.250090785	1.49E-08	5.19E-07	9.32495415
FGD2	-1.00477221	7.347081588	-6.244534224	1.53E-08	5.30E-07	9.301285025
HRASLS2	-1.319103856	6.391410033	-6.23616373	1.59E-08	5.48E-07	9.265644002
PTGDS	-2.202296975	11.34207615	-6.23393299	1.60E-08	5.52E-07	9.25614861
S1PR4	-1.212571966	9.179144293	-6.23099785	1.62E-08	5.58E-07	9.243656765
CETP	-2.056938723	5.254080801	-6.22349283	1.68E-08	5.73E-07	9.211725518
SPA17	-1.255622122	7.747738171	-6.211620645	1.77E-08	5.95E-07	9.161242486
FZD6	1.255549137	8.579710028	6.198563391	1.87E-08	6.29E-07	9.105761519
DKK2	-1.470842697	5.378594539	-6.194660679	1.90E-08	6.36E-07	9.08918711
HOXA7	2.003094129	5.988943232	6.187475519	1.96E-08	6.55E-07	9.05868267
HOMER3	1.165675969	9.317077735	6.181945473	2.01E-08	6.69E-07	9.035213981
VTCN1	-2.094024105	6.223302709	-6.176026408	2.07E-08	6.83E-07	9.010103064
TROAP	1.093093933	9.164074321	6.17293343	2.09E-08	6.90E-07	8.996985069
FAM64A	1.476695381	8.004049279	6.165384574	2.16E-08	7.07E-07	8.964979088
WFDC2	-2.184510496	9.94309183	-6.146069141	2.36E-08	7.68E-07	8.883151964
TCF7	-1.405672681	9.489188696	-6.144723945	2.37E-08	7.70E-07	8.877456852
TMEM194A	1.131462443	8.059064862	6.14404279	2.38E-08	7.70E-07	8.874573249
PRLR	1.365799011	4.205655379	6.123879125	2.60E-08	8.37E-07	8.789267481
STAB2	-1.530214757	5.625970087	-6.116758254	2.68E-08	8.61E-07	8.759167045
MNX1	1.631740943	5.333536048	6.11269767	2.73E-08	8.72E-07	8.742008679
EPCAM	1.915786847	11.14864731	6.102746212	2.85E-08	9.08E-07	8.699976411
PRC1	1.627104083	9.614949998	6.094928428	2.95E-08	9.35E-07	8.666974731
SLPI	-2.634506185	11.34528673	-6.093318071	2.97E-08	9.36E-07	8.660178864
DUSP26	-1.738808727	6.57530638	-6.080921076	3.13E-08	9.81E-07	8.607885621
ABCC1	1.094737058	8.516736084	6.079762345	3.15E-08	9.83E-07	8.602999953
AFF3	-1.028785549	4.88558125	-6.06483248	3.36E-08	1.04E-06	8.540082184
CYTL1	-1.594068678	5.095253392	-6.056158936	3.49E-08	1.08E-06	8.503557705
FGF7	-1.328501674	5.22206127	-6.048002444	3.62E-08	1.11E-06	8.469229256
GPM6A	-1.406563133	4.838922544	-6.047110027	3.63E-08	1.12E-06	8.46547442
UCP2	-1.091809388	9.319055654	-6.035853839	3.81E-08	1.17E-06	8.418132866
NUAK1	1.315740442	9.256535258	6.03279386	3.87E-08	1.18E-06	8.40526915
CD70	1.773317326	8.601457094	6.019819669	4.09E-08	1.24E-06	8.350756207
CLEC5A	1.80896864	4.791301237	6.016650572	4.15E-08	1.25E-06	8.337447865
MAD2L1	1.335483082	8.771884034	6.010542963	4.26E-08	1.28E-06	8.311807377
CYP2F1	-2.118312461	5.510067395	-6.007525429	4.31E-08	1.30E-06	8.299143231
SERPINB7	-1.754718787	5.577898223	-6.004389623	4.37E-08	1.31E-06	8.285985406
MYB	1.488995183	9.40318031	6.003638481	4.39E-08	1.31E-06	8.282834025
SGK1	1.294513407	11.65664489	6.002402577	4.41E-08	1.31E-06	8.27764919
MARCO	2.582290613	7.362970287	6.000775777	4.44E-08	1.31E-06	8.270825131
GJA4	-1.295300947	7.249069394	-6.000625394	4.45E-08	1.31E-06	8.270194344
DHRS2	1.966575818	5.513706233	5.997437376	4.51E-08	1.33E-06	8.256823608
CCR8	1.5963088	5.319202753	5.990743476	4.64E-08	1.36E-06	8.228758256
SERPINE1	1.708288079	5.599501989	5.990240878	4.65E-08	1.36E-06	8.226651534
PTH1R	-1.063586205	5.81668294	-5.989322124	4.67E-08	1.36E-06	8.222800611
MAP1A	-1.08464884	6.298923952	-5.985976486	4.74E-08	1.37E-06	8.208779487
FCGR1B	1.998571242	8.435249101	5.982234053	4.82E-08	1.39E-06	8.193099189
CXCL12	-1.574708694	8.415928977	-5.973124557	5.01E-08	1.44E-06	8.154948121
MYRIP	-1.618821618	5.588364344	-5.970354076	5.07E-08	1.46E-06	8.143349852
FCRL2	-1.314004415	7.518104279	-5.966644478	5.15E-08	1.48E-06	8.127823496
NDC80	1.615712102	7.479609955	5.963851012	5.22E-08	1.49E-06	8.11613415
F10	-1.498574715	6.001142793	-5.963067983	5.23E-08	1.49E-06	8.112857935
CD19	-1.960974229	10.08737669	-5.962281788	5.25E-08	1.49E-06	8.109568654
NCR3	-1.169724987	6.977980369	-5.949856724	5.54E-08	1.57E-06	8.057608063
ADH7	-1.831735335	6.59364524	-5.946975497	5.61E-08	1.58E-06	8.045565313
FOLR2	-1.387820778	7.773078299	-5.945623964	5.65E-08	1.59E-06	8.039917087
CHI3L2	-1.599248862	8.448987937	-5.939654848	5.79E-08	1.62E-06	8.01497768
MGLL	-1.180299432	9.637977728	-5.915687261	6.43E-08	1.76E-06	7.914942746
ICAM5	1.479674537	6.269172036	5.909241005	6.61E-08	1.80E-06	7.888066038
NOV	1.313799544	7.084314516	5.905955068	6.70E-08	1.83E-06	7.874370466
EGFL6	1.522845237	7.325621553	5.905129037	6.73E-08	1.83E-06	7.870928116
BEX1	-1.163938741	5.422588714	-5.904209813	6.75E-08	1.83E-06	7.867097638
CASC1	-2.286394549	5.373219746	-5.892930848	7.09E-08	1.90E-06	7.820117413
TMEM132A	1.248428539	9.573282013	5.886536503	7.29E-08	1.95E-06	7.79349965
STC2	1.552327902	6.240946333	5.884884958	7.34E-08	1.95E-06	7.786626712
DLX4	1.13483089	6.400821073	5.884783301	7.34E-08	1.95E-06	7.78620369
TPSAB1	-2.046782322	7.099828336	-5.884141149	7.37E-08	1.95E-06	7.783531598
LMO2	-1.135685551	9.551819	-5.880909596	7.47E-08	1.97E-06	7.770086454
DPEP2	-1.61649147	5.959221909	-5.880629323	7.48E-08	1.97E-06	7.768920504
BRIP1	1.435946639	5.218798421	5.879415982	7.52E-08	1.98E-06	7.763873192
FAM57A	1.016103646	8.770221602	5.871044966	7.79E-08	2.04E-06	7.729062938
C9orf116	-1.504409438	7.833767611	-5.86322776	8.06E-08	2.10E-06	7.696574408
GPR110	-1.646836599	4.354903658	-5.859083898	8.21E-08	2.13E-06	7.67935977
IGSF3	1.169779722	7.478011417	5.85790863	8.25E-08	2.13E-06	7.674478342
TNFAIP3	1.372973435	9.975719775	5.851004927	8.50E-08	2.18E-06	7.645812419
CXADR	1.374600849	8.382901983	5.849184469	8.56E-08	2.19E-06	7.63825579
GNAL	-1.337834313	4.831908682	-5.848387669	8.59E-08	2.19E-06	7.634948627
AQP5	-1.903988335	6.443510353	-5.846720173	8.66E-08	2.21E-06	7.628028201
RGS11	-1.266871025	4.697752032	-5.841131041	8.87E-08	2.25E-06	7.604838323
FCER2	-2.072347191	4.649151715	-5.83774412	9.00E-08	2.28E-06	7.590790205
LRRC6	-1.32825613	6.85359456	-5.834755921	9.11E-08	2.31E-06	7.578398755
MS4A1	-2.165716286	9.392534166	-5.831993974	9.22E-08	2.33E-06	7.566947915
LY86	-1.219680616	10.10198213	-5.831492982	9.24E-08	2.33E-06	7.564871085
PTK7	1.294273296	7.031399524	5.830181614	9.29E-08	2.34E-06	7.559435245
NCAPG	1.212436886	8.809826987	5.8236374	9.56E-08	2.40E-06	7.532316162
COL11A1	2.939325595	5.334432703	5.821735158	9.64E-08	2.41E-06	7.524435739
EFNB1	1.028725607	8.399160336	5.820449239	9.69E-08	2.42E-06	7.519109178
EFHC2	-1.322900347	5.975292267	-5.818097394	9.79E-08	2.44E-06	7.509368618
KCNE1	-1.353872492	5.435682914	-5.81683178	9.84E-08	2.44E-06	7.504127558
DNAH2	-1.038934782	4.880400035	-5.813783002	9.97E-08	2.47E-06	7.491504203
CEACAM21	-1.061829861	6.962725227	-5.802956139	1.04E-07	2.58E-06	7.446698812
DHRS9	-1.612811826	9.091834205	-5.799728577	1.06E-07	2.61E-06	7.433348933
RNF43	1.257666616	8.391341637	5.787186683	1.12E-07	2.74E-06	7.381503292
MEF2C	-1.305139872	8.665049567	-5.786951299	1.12E-07	2.74E-06	7.380530722
RAI14	1.431841534	9.548793385	5.784471218	1.13E-07	2.76E-06	7.37028447
BUB1B	1.470974452	8.193520206	5.782509721	1.14E-07	2.77E-06	7.362182043
ASPM	1.538552625	8.136666484	5.780373976	1.15E-07	2.78E-06	7.353361193
FCGR3B	1.554601628	7.937036813	5.777136911	1.17E-07	2.81E-06	7.339994461
TPX2	1.116264996	9.197067313	5.772759139	1.19E-07	2.86E-06	7.321922581
PROM1	-2.490857767	7.044253821	-5.766728289	1.22E-07	2.93E-06	7.297036335
TREML2	-1.59387321	6.745068269	-5.760491065	1.25E-07	2.99E-06	7.271310358
GSTA3	-1.800657895	6.312637079	-5.758417233	1.26E-07	3.01E-06	7.262759334
DGKD	-1.282114448	9.709218298	-5.747540176	1.32E-07	3.13E-06	7.217931953
SLC27A6	-2.001904354	5.593758849	-5.739630521	1.37E-07	3.23E-06	7.185357282
LGALS1	1.300739412	12.72573993	5.731124076	1.42E-07	3.33E-06	7.15034673
CDC25C	1.195233249	6.219639946	5.719471374	1.49E-07	3.49E-06	7.10242392
POSTN	2.712411602	7.075772221	5.712489457	1.54E-07	3.58E-06	7.073730712
MMP12	2.310276717	10.1681853	5.709254771	1.56E-07	3.62E-06	7.060442537
KCNMB2	-1.194284407	4.778680627	-5.707093767	1.57E-07	3.64E-06	7.05156693
B3GNT3	-1.374076297	7.473227169	-5.704760758	1.59E-07	3.67E-06	7.041986536
CDKL2	-1.01666616	4.460525126	-5.697187224	1.64E-07	3.76E-06	7.010898122
SCNN1A	-1.89743264	6.505690341	-5.694903981	1.66E-07	3.79E-06	7.001529283
LRP12	1.424003641	6.696347328	5.693925406	1.67E-07	3.79E-06	6.997514405
MUC1	-1.370044091	9.228991977	-5.689186335	1.70E-07	3.86E-06	6.97807537
CHEK1	1.131711134	7.541055184	5.687946974	1.71E-07	3.86E-06	6.972992862
HRC	-1.347517893	5.065743953	-5.685322412	1.73E-07	3.88E-06	6.962231399
TSNAXIP1	-1.373177306	6.810986129	-5.685294143	1.73E-07	3.88E-06	6.962115501
PRB1	-2.528737592	5.511127899	-5.684617635	1.73E-07	3.89E-06	6.959341985
IL1A	1.855296599	5.743783915	5.681611878	1.76E-07	3.93E-06	6.94702091
ZSCAN18	-1.109803649	7.884794571	-5.680788485	1.76E-07	3.94E-06	6.943646196
WDR96	-1.319845339	2.905454937	-5.679994872	1.77E-07	3.94E-06	6.940393744
ABCA6	-1.209464419	5.713845227	-5.67746249	1.79E-07	3.98E-06	6.930016683
IFIH1	1.203018192	9.47037903	5.676395588	1.79E-07	3.99E-06	6.925645404
RGN	-1.418100649	5.651211912	-5.67214867	1.83E-07	4.05E-06	6.908248698
ULBP2	1.4709318	5.693260793	5.670000246	1.84E-07	4.07E-06	6.899450302
TFF3	-2.067781176	8.410238901	-5.669752373	1.85E-07	4.07E-06	6.898435286
ITIH3	-1.54089623	6.287776679	-5.661480092	1.91E-07	4.19E-06	6.864572573
ASTN1	-1.389771061	4.339823188	-5.65842014	1.94E-07	4.23E-06	6.852052228
CYP2A6	-1.027728019	5.387677941	-5.656466745	1.95E-07	4.26E-06	6.84406115
GFRA2	-1.081886068	4.698413231	-5.653059089	1.98E-07	4.31E-06	6.830123854
SMPD3	-1.111259503	5.85043726	-5.650810532	2.00E-07	4.34E-06	6.820929333
GPR161	1.024424485	6.903028267	5.644276896	2.06E-07	4.45E-06	6.794222156
HSPB8	-1.728233245	7.892529454	-5.637389211	2.12E-07	4.56E-06	6.76608284
PLCG2	-1.197283801	9.5497921	-5.62941592	2.19E-07	4.68E-06	6.733527739
BACH2	-1.530532705	7.598697183	-5.620330296	2.28E-07	4.84E-06	6.696456428
PTPRF	1.027380809	10.26899076	5.620223336	2.28E-07	4.84E-06	6.696020169
KHDRBS2	-1.635625607	4.889176737	-5.620024402	2.28E-07	4.84E-06	6.695208786
CCDC28B	1.035348173	7.777978199	5.614770124	2.33E-07	4.93E-06	6.673783145
CD37	-1.575049017	8.657391478	-5.613218449	2.35E-07	4.95E-06	6.667457545
ATP1A2	-1.684700223	5.29079867	-5.609073205	2.39E-07	5.03E-06	6.650562833
SYBU	-1.601041857	7.615073278	-5.604741253	2.43E-07	5.12E-06	6.632913246
PKP1	2.21903549	6.522043778	5.598971558	2.49E-07	5.23E-06	6.609415564
CENPN	1.133999088	7.129254704	5.597390312	2.51E-07	5.26E-06	6.602977709
VCAN	1.888244742	8.295880302	5.593405415	2.55E-07	5.32E-06	6.586757364
COL4A1	1.353439923	8.381130698	5.589177033	2.60E-07	5.40E-06	6.569551717
AGR2	-2.761621765	9.313247247	-5.588819908	2.60E-07	5.40E-06	6.568098817
KIF18A	1.580634782	6.456669851	5.588331061	2.61E-07	5.40E-06	6.566110103
HAPLN1	2.084128321	4.337197577	5.585104345	2.64E-07	5.46E-06	6.552985249
RTDR1	-1.520856537	5.806768418	-5.563598337	2.90E-07	5.95E-06	6.465597533
NR0B1	-1.155098523	4.604889112	-5.56291211	2.90E-07	5.95E-06	6.462811677
SLC22A4	-1.309039394	7.71097278	-5.562716743	2.91E-07	5.95E-06	6.46201858
ARNTL2	1.115602902	8.097617526	5.557754429	2.97E-07	6.05E-06	6.441878261
PGR	-1.036726606	3.726575928	-5.55523292	3.00E-07	6.10E-06	6.431647519
CD1C	-2.015831865	7.390475839	-5.55032163	3.06E-07	6.20E-06	6.411726694
JAG2	1.020200746	9.501145835	5.547174333	3.10E-07	6.27E-06	6.398965151
ABCA3	1.520155978	8.96120083	5.541426522	3.18E-07	6.39E-06	6.375667834
CLEC7A	1.267672283	6.945554462	5.537615713	3.23E-07	6.47E-06	6.360227871
INSM1	2.596275454	7.112854237	5.521931268	3.45E-07	6.90E-06	6.296732649
ZNF415	-1.345725717	6.028545823	-5.516394694	3.53E-07	7.05E-06	6.274339117
PAQR6	1.543912307	8.450915554	5.513878295	3.57E-07	7.10E-06	6.264164638
TSPAN8	-2.229253116	7.377566597	-5.511306037	3.61E-07	7.16E-06	6.253766558
ZNF667	-1.184884057	4.207516968	-5.508517437	3.65E-07	7.22E-06	6.242496513
NRXN1	1.549505382	5.352083213	5.499708887	3.79E-07	7.46E-06	6.206914668
RSAD2	2.279262896	8.362962834	5.498411849	3.81E-07	7.49E-06	6.20167759
CD40LG	-1.275027989	5.111101318	-5.485489966	4.02E-07	7.86E-06	6.149534549
COL4A5	1.142903512	7.408048635	5.485143652	4.03E-07	7.86E-06	6.148137883
LRRC36	-1.522425149	5.384102886	-5.482558208	4.07E-07	7.93E-06	6.137712252
ESM1	1.446764684	4.247669562	5.481605671	4.09E-07	7.95E-06	6.133871798
FSTL4	1.477587818	5.135311556	5.469006442	4.31E-07	8.34E-06	6.08310385
KCTD3	1.175882401	8.320709982	5.462281592	4.43E-07	8.55E-06	6.056029176
HILPDA	1.214430035	9.29226101	5.455929581	4.55E-07	8.75E-06	6.030470175
CDC45	1.786552777	7.658855937	5.455803876	4.56E-07	8.75E-06	6.029964508
CEACAM6	-2.142067654	8.680341772	-5.454730892	4.58E-07	8.77E-06	6.025648523
TRIP13	1.05539484	6.974647733	5.451254262	4.64E-07	8.87E-06	6.01166687
ITPKA	1.009118573	5.414568686	5.45101828	4.65E-07	8.87E-06	6.010717997
RNASE4	-1.508337027	7.458198742	-5.449939966	4.67E-07	8.90E-06	6.006382395
TTC18	-1.366643675	6.914498102	-5.448141003	4.70E-07	8.95E-06	5.999150177
SIDT1	-1.47067324	7.837944228	-5.441197946	4.84E-07	9.16E-06	5.971248325
PBK	1.56898929	8.437888325	5.434690969	4.98E-07	9.39E-06	5.94511445
GPRASP1	-1.189845448	7.538288558	-5.431817548	5.04E-07	9.48E-06	5.933578763
HDC	-1.549295524	7.070914234	-5.427918242	5.12E-07	9.60E-06	5.91792923
GCNT3	-1.903864792	7.045354859	-5.423560326	5.21E-07	9.76E-06	5.900445523
COL4A2	1.455131824	10.6646377	5.413878708	5.43E-07	1.01E-05	5.861627705
CSF2	1.463556903	4.641227534	5.413163773	5.44E-07	1.01E-05	5.858762547
HPCAL4	-1.134355488	4.557221167	-5.410690663	5.50E-07	1.02E-05	5.84885279
MELK	1.238783425	8.698067463	5.405622134	5.62E-07	1.04E-05	5.828550038
CHL1	-1.86894867	4.242238287	-5.40094794	5.73E-07	1.05E-05	5.809835038
IFIT3	1.720587601	9.226449998	5.395576172	5.86E-07	1.07E-05	5.788336741
ADCY10	1.542978427	5.049073297	5.388001893	6.05E-07	1.11E-05	5.758041498
TSPAN7	-1.544757017	6.781174604	-5.383505806	6.16E-07	1.12E-05	5.740068082
RRM2	1.137653355	9.305353267	5.376949027	6.33E-07	1.15E-05	5.713870048
LAMA1	1.329778046	4.969305413	5.367672338	6.58E-07	1.19E-05	5.676831143
EZH2	1.016625354	9.982732785	5.364998244	6.65E-07	1.20E-05	5.666160151
ABI3BP	-1.692129046	6.002230341	-5.363327768	6.70E-07	1.20E-05	5.659495429
ICAM3	-1.071428192	10.28656203	-5.362054679	6.74E-07	1.21E-05	5.654416853
FZD7	1.324944793	8.873127725	5.35791649	6.85E-07	1.23E-05	5.637912982
DRD1	-1.482585419	3.113728487	-5.348058487	7.14E-07	1.27E-05	5.598622704
ATP6V0A4	-1.272105309	6.376419141	-5.347607253	7.15E-07	1.27E-05	5.596825109
PRUNE2	-1.076250256	5.653770981	-5.346937558	7.17E-07	1.27E-05	5.594157364
DENND1C	-1.049703104	9.219122677	-5.33729917	7.46E-07	1.32E-05	5.555780907
TEX11	1.403030092	3.708257008	5.334619454	7.55E-07	1.33E-05	5.545117368
CD72	-1.95413688	7.101739513	-5.334400073	7.55E-07	1.33E-05	5.54424449
COBL	-1.241340655	4.611620149	-5.325959943	7.82E-07	1.37E-05	5.510676258
IGFALS	-1.143257799	6.016692693	-5.323346444	7.91E-07	1.38E-05	5.500287156
GJA1	1.595805731	9.113743263	5.319521093	8.03E-07	1.40E-05	5.485085308
ICAM1	1.245558477	10.14877892	5.315994966	8.15E-07	1.42E-05	5.471077384
SEPP1	-1.893049284	10.43105186	-5.310578864	8.34E-07	1.45E-05	5.449570344
PGLYRP4	1.458387065	6.775426778	5.310212034	8.35E-07	1.45E-05	5.448114077
TLE2	-1.070879794	8.012755075	-5.301103668	8.67E-07	1.49E-05	5.41197119
CCL7	2.261327341	4.56286084	5.283742478	9.32E-07	1.60E-05	5.343166372
CCNA1	-1.51763148	5.157467033	-5.283239498	9.33E-07	1.60E-05	5.341174681
ALDH3A1	-2.001959306	7.257054575	-5.275047211	9.66E-07	1.65E-05	5.30874845
PLAUR	1.355518049	8.389728034	5.270157589	9.85E-07	1.68E-05	5.289406719
CPS1	1.404025443	5.254373276	5.269236287	9.89E-07	1.68E-05	5.285763368
KLRB1	-1.520642087	8.285803118	-5.266399261	1.00E-06	1.70E-05	5.274546168
DMXL2	1.105732575	7.255038422	5.259242616	1.03E-06	1.75E-05	5.246263375
ATP2A3	-1.558653609	6.989689713	-5.234896051	1.14E-06	1.92E-05	5.150192809
RALGPS2	-1.143507288	6.550116177	-5.234007032	1.14E-06	1.92E-05	5.14668907
LZTS1	1.221761058	6.9557553	5.232550353	1.15E-06	1.93E-05	5.140948763
XRCC2	1.123808877	6.887123197	5.214935196	1.24E-06	2.07E-05	5.071597686
HMGA2	1.217039598	5.74141332	5.21441856	1.24E-06	2.07E-05	5.069565491
PPP4R4	1.319749117	4.556834439	5.212446855	1.25E-06	2.08E-05	5.061810709
KCNJ16	-1.643282908	4.863013746	-5.210034046	1.26E-06	2.10E-05	5.052323101
JAM2	-1.180730595	7.088134864	-5.206355251	1.28E-06	2.12E-05	5.037861742
COL8A1	1.61349077	5.263734004	5.201428296	1.31E-06	2.16E-05	5.018502081
STEAP3	1.078704358	8.386840653	5.194435238	1.34E-06	2.21E-05	4.991040211
SCIN	-1.334317068	5.508795147	-5.192479964	1.36E-06	2.22E-05	4.983365222
MUC5AC	-1.463521651	7.128554169	-5.189230554	1.37E-06	2.25E-05	4.970613684
LCN2	-2.469658408	9.41247432	-5.186630787	1.39E-06	2.27E-05	4.960414486
FGD6	1.063815817	7.721779983	5.183995904	1.40E-06	2.28E-05	4.950080216
GPD1L	-1.042991464	7.537488119	-5.183984313	1.40E-06	2.28E-05	4.95003476
PSCA	-1.911715009	6.373166615	-5.182766423	1.41E-06	2.29E-05	4.945258998
TCEAL2	-1.383615063	5.711308774	-5.178277576	1.44E-06	2.33E-05	4.927661716
SCN7A	-1.466112322	3.612944186	-5.171687476	1.48E-06	2.38E-05	4.901841365
FUT2	-1.012596073	7.130240202	-5.171581285	1.48E-06	2.38E-05	4.901425442
VILL	-1.460483862	7.448577976	-5.157891296	1.56E-06	2.49E-05	4.847842516
HOXC6	1.331428691	5.810654224	5.157343079	1.57E-06	2.50E-05	4.845698321
POLD4	-1.093532553	9.035873112	-5.154520225	1.58E-06	2.52E-05	4.834659408
SLC34A2	-1.219069723	6.111760249	-5.147562799	1.63E-06	2.59E-05	4.807465504
HS6ST1	1.093145822	7.787095302	5.146117822	1.64E-06	2.60E-05	4.801820048
TFF1	-2.06373577	7.291268014	-5.142224872	1.66E-06	2.63E-05	4.786614602
SULF1	1.538055866	8.695068042	5.13967551	1.68E-06	2.65E-05	4.776660325
SLC7A10	-1.611362997	4.385949493	-5.137830132	1.69E-06	2.66E-05	4.769456452
HJURP	1.309790614	7.417809894	5.137625338	1.70E-06	2.66E-05	4.768657071
CDC25A	1.032788752	6.232546854	5.13409611	1.72E-06	2.70E-05	4.754883943
S100P	-2.398159123	9.964846794	-5.132555872	1.73E-06	2.71E-05	4.74887458
PTTG3P	1.003492555	6.529560648	5.129116117	1.76E-06	2.74E-05	4.735457515
INPP1	1.332727416	10.00594559	5.125104583	1.78E-06	2.78E-05	4.71981614
SDS	1.006172916	6.902742862	5.124337447	1.79E-06	2.78E-05	4.71682573
CBFA2T3	-1.291722164	8.440327332	-5.122074272	1.81E-06	2.81E-05	4.708004914
OASL	1.392444616	9.421926892	5.119237166	1.83E-06	2.83E-05	4.696950076
FOXRED2	1.023788652	6.000828953	5.115558099	1.86E-06	2.87E-05	4.682619315
CCL8	2.226153416	8.173075523	5.113787687	1.87E-06	2.89E-05	4.675725116
TNFAIP2	1.110623868	11.9242565	5.1119991	1.88E-06	2.90E-05	4.668761417
RGS9	-1.094674025	6.478458904	-5.111732852	1.88E-06	2.90E-05	4.667724915
ANKRD55	-1.162120853	5.861497977	-5.09348468	2.03E-06	3.10E-05	4.59675284
BST2	1.143963896	8.943810635	5.089071011	2.07E-06	3.14E-05	4.579607069
RAMP3	-1.200910556	8.033450639	-5.079746959	2.15E-06	3.25E-05	4.543411899
HOXC13	1.371909128	4.103147482	5.075937603	2.18E-06	3.29E-05	4.52863446
TF	-1.499137838	5.286947318	-5.073786579	2.20E-06	3.31E-05	4.520292709
OGN	-2.201578706	4.355904002	-5.054061443	2.38E-06	3.54E-05	4.44388595
ENAH	1.190881503	8.006963402	5.051456683	2.41E-06	3.57E-05	4.43380812
KIF11	1.146516649	8.154832014	5.047702043	2.44E-06	3.61E-05	4.419286299
COL1A1	1.773541642	10.1675528	5.04631197	2.46E-06	3.62E-05	4.413911385
TAP1	1.032033292	11.76515733	5.031295488	2.61E-06	3.83E-05	4.35589875
MUC13	-1.362387588	4.913592785	-5.031197115	2.61E-06	3.83E-05	4.355519017
CEP135	1.042574742	7.85172041	5.023664875	2.69E-06	3.94E-05	4.326455365
SORD	1.245567986	10.15044613	5.022844589	2.70E-06	3.94E-05	4.323291654
KIAA0101	1.009533977	8.279338195	5.022824028	2.70E-06	3.94E-05	4.323212356
CYP27B1	1.276373049	7.00564818	5.022417459	2.71E-06	3.94E-05	4.321644393
IRF8	-1.187658408	8.950175055	-5.016788332	2.77E-06	4.01E-05	4.299942296
CYP4B1	-1.903146754	8.006810043	-5.002602523	2.93E-06	4.23E-05	4.245309898
WNT2	1.668509231	4.925042932	4.997602066	2.99E-06	4.31E-05	4.226072144
SCG5	1.204927448	5.803168634	4.995337681	3.02E-06	4.35E-05	4.217364046
ACOX2	-1.354172918	6.442270455	-4.989632791	3.09E-06	4.44E-05	4.195434386
APOD	-1.55206932	7.476464473	-4.98837233	3.10E-06	4.45E-05	4.190591003
TGFBR2	-1.06840169	8.586945976	-4.976545215	3.25E-06	4.64E-05	4.145177242
TESC	-1.002404352	9.004268329	-4.964860083	3.41E-06	4.84E-05	4.100366571
GFRA1	-1.035253772	5.785393852	-4.959810488	3.48E-06	4.91E-05	4.08102002
HTR2A	-1.01796523	5.77414652	-4.959705814	3.48E-06	4.91E-05	4.080619099
C11orf63	-1.0601648	5.695439047	-4.957769318	3.51E-06	4.94E-05	4.073202739
DIO1	-1.050807901	4.22026979	-4.946063324	3.68E-06	5.16E-05	4.028405249
CYP2C8	-1.052210899	4.327499899	-4.937112495	3.81E-06	5.33E-05	3.994190832
MFAP2	1.531116681	7.181489597	4.935228962	3.84E-06	5.37E-05	3.986995408
GLCE	1.041503046	7.194475358	4.932674903	3.88E-06	5.41E-05	3.977240885
BTK	-1.061020135	7.24134349	-4.929820386	3.92E-06	5.45E-05	3.966342149
PLA2G7	1.449272917	9.074078121	4.92949669	3.93E-06	5.45E-05	3.965106477
NBEA	-1.09200889	7.11369332	-4.927889965	3.95E-06	5.48E-05	3.95897365
GABRA3	-1.500843868	4.68746949	-4.925624639	3.99E-06	5.52E-05	3.950328844
MMRN1	-1.688839933	5.089251845	-4.920690891	4.07E-06	5.62E-05	3.931508581
CHST3	1.216422065	6.616735963	4.884980646	4.69E-06	6.35E-05	3.795601383
PHEX	-1.217429103	5.722798856	-4.882876182	4.73E-06	6.39E-05	3.787609392
GZMH	1.479885375	8.57833043	4.881053851	4.76E-06	6.43E-05	3.7806904
BUB1	1.033443842	7.486148253	4.873504437	4.91E-06	6.58E-05	3.752042347
MUC4	-1.582868334	7.744651434	-4.872784541	4.92E-06	6.59E-05	3.749311827
EDN2	1.763243591	5.348466633	4.871495698	4.95E-06	6.61E-05	3.744423896
HP	-1.951365979	7.263013819	-4.871433918	4.95E-06	6.61E-05	3.744189615
PROX1	1.228368627	5.637137154	4.8684604	5.01E-06	6.68E-05	3.732915412
BANK1	-1.977842694	8.580218799	-4.860645597	5.17E-06	6.83E-05	3.703303763
COL17A1	2.00581468	7.724108866	4.859957656	5.18E-06	6.85E-05	3.700698316
FHL1	-1.344036436	7.366613059	-4.84296248	5.54E-06	7.31E-05	3.636398376
CHST8	-1.218294429	5.686868658	-4.842561341	5.55E-06	7.32E-05	3.634882235
BMP2	1.201091522	6.40371133	4.836615472	5.68E-06	7.48E-05	3.61241762
CKMT2	-1.482702578	5.095176746	-4.833391825	5.76E-06	7.55E-05	3.600244609
F2RL2	1.295922811	4.47228848	4.833230596	5.76E-06	7.55E-05	3.599635902
KIF18B	1.298293926	8.190893153	4.8261741	5.92E-06	7.74E-05	3.57300601
KIAA0319	-1.135780374	3.893176262	-4.821681256	6.03E-06	7.86E-05	3.556062376
PTPRR	1.426846836	4.785491451	4.819813107	6.07E-06	7.91E-05	3.549019763
TCP11	-1.239606931	4.6192291	-4.817155866	6.14E-06	7.98E-05	3.539005078
FRZB	-1.381126281	8.207386457	-4.815322888	6.18E-06	8.03E-05	3.532098728
MMP11	1.665692841	8.141921326	4.806985674	6.39E-06	8.27E-05	3.500704436
GALNT12	-1.491704098	6.659771514	-4.806892012	6.39E-06	8.27E-05	3.500351923
OAS3	1.104180295	9.215203351	4.798164624	6.62E-06	8.53E-05	3.467522046
KCNJ6	1.36357201	4.405162818	4.795068287	6.70E-06	8.63E-05	3.455882735
VSNL1	1.470501926	8.158271942	4.787046687	6.91E-06	8.86E-05	3.425749085
SETBP1	-1.223932939	8.281781934	-4.77854484	7.15E-06	9.13E-05	3.393842957
SHOX2	1.164664205	4.894305973	4.77674005	7.20E-06	9.17E-05	3.387074049
XAF1	1.241828476	10.36016145	4.773813788	7.28E-06	9.26E-05	3.376102158
SCO2	1.064594191	10.18502148	4.759059897	7.71E-06	9.79E-05	3.32084211
CCL20	2.388925721	10.60221761	4.757437063	7.76E-06	9.83E-05	3.314769884
FSTL3	1.241781818	6.676251551	4.756245526	7.80E-06	9.85E-05	3.310312221
CST1	1.756232454	5.974387001	4.750012133	7.99E-06	0.000100796	3.287002976
CD79A	-1.294732792	11.11955833	-4.749934444	8.00E-06	0.000100796	3.286712576
CXCL2	1.587571943	7.395835633	4.748004776	8.06E-06	0.00010125	3.279500397
S1PR5	1.040040609	4.957998061	4.747700131	8.07E-06	0.00010125	3.278361936
CWH43	-1.84137226	4.552555454	-4.738497645	8.36E-06	0.000104632	3.243992086
NEBL	-1.088461166	6.922854942	-4.730171622	8.64E-06	0.000107869	3.212929054
PTPRCAP	-1.297876523	8.759625195	-4.725519495	8.80E-06	0.000109272	3.195586557
CXCL9	1.772877724	12.39461651	4.722440359	8.90E-06	0.000110363	3.184113425
FOXF1	-1.025801737	7.100246675	-4.714813298	9.17E-06	0.000113582	3.155713098
PTGFR	-1.300868452	4.273799378	-4.713035073	9.24E-06	0.000114134	3.149095501
ZNF135	-1.146084862	5.17080302	-4.709101869	9.38E-06	0.000115537	3.134463418
IFIT1	2.106576327	9.718069638	4.704369562	9.56E-06	0.000117567	3.116868022
NPY1R	-1.731138195	3.550721663	-4.696375091	9.86E-06	0.000120286	3.087166961
RAB17	-1.164070835	5.267929312	-4.693527905	9.97E-06	0.000121377	3.07659625
ANG	-1.226009346	7.447757032	-4.686131273	1.03E-05	0.000124411	3.049152448
ALOX15B	1.270853099	6.236268435	4.68227741	1.04E-05	0.000126162	3.034863503
KCNN4	-1.153046865	9.168965591	-4.679681433	1.05E-05	0.000127051	3.025242314
GLS2	1.305369041	6.882900151	4.678654705	1.06E-05	0.000127429	3.021437927
CHRNA5	1.111132948	5.612649264	4.678062604	1.06E-05	0.000127593	3.019244209
SERPINA3	-1.536153613	7.399591677	-4.674535165	1.07E-05	0.000129091	3.006178542
CNTN5	-1.229658419	3.886750549	-4.67111191	1.09E-05	0.000130289	2.993504326
IBSP	1.250696571	4.447162345	4.665693519	1.11E-05	0.000131989	2.973454546
TFAP2A	1.243966834	6.591890464	4.660226163	1.13E-05	0.000134196	2.953237514
HCAR3	1.807095973	9.575008777	4.656980124	1.15E-05	0.000135702	2.941241038
BTG4	-1.090491857	3.400934113	-4.655010546	1.16E-05	0.000136342	2.933964426
LPPR3	-1.310297621	4.773030911	-4.651083029	1.18E-05	0.000138022	2.919459645
ETV7	1.013395686	7.983500612	4.64620282	1.20E-05	0.00014024	2.901446574
CD1D	-1.477261777	5.791502623	-4.643483597	1.21E-05	0.000141305	2.89141467
TNNT2	1.008692323	5.577552444	4.641200465	1.22E-05	0.000142419	2.882994308
GATA6	1.144773608	6.732324161	4.633914569	1.26E-05	0.000145105	2.856139845
CR2	-1.761374288	7.033248767	-4.633582935	1.26E-05	0.000145105	2.854918099
SCN4A	-1.011072768	3.898615426	-4.63164526	1.27E-05	0.000146054	2.847780719
TRIM36	1.09038538	4.916554225	4.630488796	1.27E-05	0.000146566	2.843521757
CLDN8	-1.293170147	3.730722551	-4.627694678	1.29E-05	0.000147935	2.833234347
SLC7A11	1.155065004	6.105316096	4.627382453	1.29E-05	0.000147935	2.832085026
TENC1	-1.060281797	6.766909318	-4.627329681	1.29E-05	0.000147935	2.831890772
CCND1	1.012706205	9.117363229	4.623989373	1.31E-05	0.000149551	2.819597833
BIRC5	1.006216478	9.251534387	4.623766711	1.31E-05	0.000149551	2.818778586
PLK4	1.070480965	5.868443467	4.613172666	1.36E-05	0.00015497	2.779826764
EYA4	-1.14842651	4.522134451	-4.613051152	1.36E-05	0.00015497	2.779380296
SPP1	2.085577077	8.975386991	4.607008843	1.39E-05	0.000158017	2.757188418
MFAP4	-1.724460384	8.309462777	-4.601822627	1.42E-05	0.00016082	2.738154652
DES	-1.382072471	5.512449586	-4.593818614	1.47E-05	0.000165308	2.708804626
OIP5	1.10692239	8.03150867	4.592076249	1.48E-05	0.000166104	2.70241959
BMP3	-1.10979301	4.163089379	-4.578772155	1.55E-05	0.000174336	2.653713737
CCR1	1.200786987	7.68909663	4.578765629	1.55E-05	0.000174336	2.653689868
GPR87	1.363346311	8.368557428	4.573706559	1.58E-05	0.000177087	2.635191143
CXCR5	-1.253759428	6.54814927	-4.570102846	1.61E-05	0.000179217	2.622021529
NUSAP1	1.03906064	8.329407324	4.568890463	1.61E-05	0.000179884	2.61759234
TIMP2	1.016040342	9.936290893	4.563711994	1.65E-05	0.000182956	2.598681866
MINPP1	1.283289361	7.585726859	4.563498417	1.65E-05	0.000182956	2.597902215
PNOC	-1.293482107	7.782075905	-4.557213305	1.69E-05	0.000186197	2.574968648
AOC3	-1.238130174	6.981523064	-4.554401209	1.71E-05	0.000187865	2.564713869
PLAC8	-1.470964933	10.8412538	-4.546438467	1.76E-05	0.000192269	2.535697235
IFI44	1.418597256	10.4327907	4.54629887	1.76E-05	0.000192269	2.535188813
CRIP2	-1.050714448	7.436088091	-4.539147156	1.81E-05	0.000196604	2.509154389
GNMT	-1.076153347	5.467414043	-4.524747393	1.91E-05	0.000206783	2.456810591
VPREB3	-1.706810393	7.638333097	-4.522527114	1.93E-05	0.000208354	2.448748804
IRF6	1.074734436	9.251120284	4.513975329	1.99E-05	0.000213317	2.417720047
MS4A2	-1.346284082	6.379776543	-4.507502565	2.04E-05	0.000218056	2.394258579
TACSTD2	-1.469249057	10.67014301	-4.506057665	2.05E-05	0.000219063	2.389024149
ASPN	1.80411796	7.469504943	4.50524158	2.06E-05	0.000219547	2.386068176
PRKCB	-1.181820351	8.398133915	-4.504777901	2.06E-05	0.000219737	2.384388814
SLC22A3	-2.034725672	5.867857334	-4.498287159	2.12E-05	0.000224506	2.360891631
KRT23	-1.961902068	7.610625322	-4.494683559	2.14E-05	0.000227122	2.347855195
AQP1	-1.125410292	9.533621179	-4.493230463	2.16E-05	0.000228177	2.342600271
NAP1L3	-1.249622901	5.116895595	-4.488739782	2.19E-05	0.000231488	2.326366938
TNFRSF9	1.06795315	7.205654358	4.484161977	2.23E-05	0.000234924	2.309828949
IL13RA2	1.975340639	5.408860996	4.473875675	2.32E-05	0.000243511	2.272706134
SLC9A7	1.139760463	6.527600188	4.473090084	2.33E-05	0.000243825	2.269873133
RAMP2	-1.168027508	4.715956487	-4.467481618	2.38E-05	0.000248079	2.249656802
AQP3	-1.776729203	9.843410356	-4.464113803	2.41E-05	0.000250491	2.237524679
CD180	-1.128992037	6.903559727	-4.463668205	2.41E-05	0.000250587	2.235919893
CCL4	1.383854227	10.0953718	4.458444476	2.46E-05	0.000254257	2.217114451
RAD51	1.00076221	7.6868855	4.457113086	2.47E-05	0.00025532	2.212323625
GBP1	1.255092299	9.77297269	4.452870467	2.51E-05	0.000258779	2.197063052
C3	-1.592069108	11.12720583	-4.442922239	2.61E-05	0.000267777	2.161314968
CLDN1	1.528320124	9.007625259	4.436705898	2.67E-05	0.000272018	2.139002334
CYR61	1.075049531	8.154896937	4.436393569	2.68E-05	0.000272105	2.137881787
KIF20A	1.298249276	7.522182014	4.426611047	2.78E-05	0.000281622	2.102809845
PSTPIP2	1.201854892	6.809068696	4.420912196	2.84E-05	0.000287006	2.082400804
KLF8	-1.03123042	5.843318655	-4.412339341	2.93E-05	0.000294814	2.051730189
IFI44L	1.849863266	9.783089895	4.412246133	2.93E-05	0.000294814	2.051396929
CAPN9	-1.203559048	5.54246723	-4.412207252	2.93E-05	0.000294814	2.051257913
CLEC4E	1.372885044	7.529453648	4.408434596	2.97E-05	0.000298273	2.037772757
ERCC6L	1.240541019	6.227959976	4.407375414	2.98E-05	0.000299211	2.033988068
RET	1.117192893	5.595712471	4.40123132	3.05E-05	0.000305177	2.012045127
TNNT1	2.093265644	5.387144084	4.400446758	3.06E-05	0.00030582	2.009244534
CDT1	1.012335095	7.739570859	4.400010061	3.07E-05	0.000306064	2.007685826
HPGD	-1.257859864	7.359514853	-4.374236207	3.38E-05	0.000332688	1.915863324
ERC2	1.455505396	5.3256683	4.372243746	3.41E-05	0.000334625	1.908779104
ADAMDEC1	1.436743242	9.672242698	4.36660184	3.48E-05	0.000340361	1.888730301
CPA3	-1.62698968	8.585203233	-4.361214383	3.55E-05	0.000344904	1.869600981
LAMA3	1.028963502	7.320175369	4.361127627	3.55E-05	0.000344904	1.869293056
ARL14	1.750606703	6.182745337	4.359038728	3.58E-05	0.000346408	1.861880087
LRP4	1.442046173	7.627676446	4.35747094	3.60E-05	0.000348161	1.856317891
ITIH5	-1.091965034	6.781562707	-4.355232631	3.63E-05	0.000350035	1.848379013
SLCO5A1	1.010444276	6.01530921	4.353914512	3.65E-05	0.000351276	1.843705093
SUV39H2	1.000029623	5.768329936	4.348320256	3.73E-05	0.000357648	1.823878406
LAMP3	1.041218861	10.75557073	4.345996422	3.76E-05	0.000360183	1.815647227
AKAP12	-1.023105788	6.393399485	-4.338064003	3.87E-05	0.000370114	1.787571137
ASAP2	1.054689922	7.349443507	4.333305465	3.94E-05	0.000374924	1.770744381
GKN1	1.153645709	3.339762895	4.328489774	4.01E-05	0.000379578	1.753727502
GABRP	-1.673912028	9.038973535	-4.326775668	4.04E-05	0.00038079	1.747673396
FXYD2	1.169388479	7.55646823	4.324899574	4.07E-05	0.000383157	1.741048914
KITLG	1.006302694	6.934545467	4.315123411	4.22E-05	0.000395159	1.706559004
PLAC1	1.385177468	4.859411651	4.314022213	4.23E-05	0.000396467	1.702677148
KIF4A	1.050917168	7.173263612	4.298304953	4.49E-05	0.000418183	1.647341105
ISG15	1.26844234	11.67270953	4.297394298	4.50E-05	0.000419093	1.644138917
BCHE	1.518342954	4.832249394	4.289633896	4.64E-05	0.000428974	1.616868249
CLSTN2	1.458253343	4.881077251	4.27984879	4.81E-05	0.000442052	1.58252782
SLC9A2	-1.155044017	3.333971325	-4.278485431	4.83E-05	0.000443945	1.577747178
PROS1	-1.08935425	6.145973314	-4.270506783	4.98E-05	0.000455483	1.549789606
HS3ST3A1	-1.350138314	6.183602469	-4.266907713	5.04E-05	0.000461034	1.537189316
APOC1	1.183251859	10.09373108	4.266605112	5.05E-05	0.000461034	1.53613023
ABCB4	-1.31673192	4.906109376	-4.264084056	5.10E-05	0.000464993	1.527308545
AICDA	-1.713176028	6.328301457	-4.263269826	5.11E-05	0.000465315	1.524460108
COL5A2	1.222734268	8.045930367	4.262901296	5.12E-05	0.000465591	1.52317099
STATH	-2.482772184	5.198783666	-4.249257364	5.38E-05	0.000485498	1.475495265
AP3B2	1.1727134	6.297192471	4.249074295	5.39E-05	0.000485498	1.474856242
TRAF3IP3	-1.062672773	9.420133789	-4.240847541	5.55E-05	0.000497416	1.446158372
IFNG	1.134826744	7.195881984	4.240636844	5.56E-05	0.000497425	1.445423862
MLC1	-1.040804268	4.876760081	-4.234400382	5.69E-05	0.000506424	1.423693632
GNLY	1.446282659	8.795740918	4.229382223	5.79E-05	0.000515353	1.406223552
STAP1	-1.532417603	7.066913575	-4.228731722	5.81E-05	0.000515983	1.403959904
LGI1	-1.249818683	3.195431398	-4.227624448	5.83E-05	0.000517138	1.400107273
GINS4	1.037290117	6.38810327	4.214448498	6.12E-05	0.000538756	1.35431362
BCL2A1	1.420493741	9.56387663	4.213675794	6.14E-05	0.000539885	1.351630945
CP	-1.302055573	8.553102881	-4.204494454	6.35E-05	0.000556786	1.319779808
PRSS23	-1.12387634	8.482160449	-4.194509917	6.58E-05	0.000575151	1.285193948
TWSG1	1.031596949	7.005681431	4.19335607	6.61E-05	0.000576929	1.281200567
EPS8L1	-1.124341449	8.090007646	-4.189537151	6.70E-05	0.000583328	1.2679887
CHIT1	1.045158712	5.419877125	4.182428154	6.88E-05	0.00059738	1.243415612
ABCA8	-1.399673882	4.187543272	-4.172919674	7.12E-05	0.000614887	1.210591361
LRFN4	1.10948628	7.67182782	4.167649821	7.26E-05	0.000624549	1.192420494
EPHX1	-1.072573105	8.081494314	-4.156477775	7.56E-05	0.000645349	1.153948553
WNT4	1.30235582	6.314152333	4.1545955	7.62E-05	0.000648852	1.14747349
CCR5	1.183345037	9.824666527	4.150430937	7.73E-05	0.000657345	1.13315421
BTC	-1.075341058	4.343779999	-4.150171624	7.74E-05	0.000657493	1.13226291
PRR15L	-1.168074687	7.558370725	-4.146794161	7.84E-05	0.000663715	1.120657431
CMA1	-1.298278295	4.530752321	-4.144657518	7.90E-05	0.00066698	1.113318835
SOX11	1.241986269	4.562123414	4.13540625	8.17E-05	0.000685382	1.081573017
C8orf4	1.629031209	7.348159524	4.132401941	8.26E-05	0.000691466	1.071273837
CHRDL1	-1.206161099	6.756142075	-4.129407397	8.35E-05	0.000697503	1.061013082
IL1RL1	1.045084519	4.500266762	4.124341046	8.50E-05	0.000707441	1.043664581
DPPA4	-1.18325784	3.75176013	-4.119751331	8.64E-05	0.000717293	1.02796045
SRPX	-1.569909076	6.836042443	-4.111791647	8.90E-05	0.000734666	1.000753301
CORO1A	-1.170233175	10.19026762	-4.09775806	9.36E-05	0.000768094	0.952870447
PLEK2	1.167563824	8.373788201	4.072244525	0.000102637	0.00083114	0.866098959
KRT32	1.093223939	6.238486639	4.072064061	0.000102704	0.00083114	0.865486498
CRLF1	-1.180778238	5.678418879	-4.064463288	0.000105552	0.000851272	0.839707499
CDH19	-1.014507891	4.104781487	-4.06033392	0.000107131	0.000859893	0.825715822
PXDN	1.300405359	7.72102733	4.056234411	0.000108722	0.000869109	0.81183481
CHP2	-1.330710605	4.935043148	-4.055867755	0.000108865	0.000869666	0.810593766
RGS13	-1.480826912	5.791996479	-4.055274974	0.000109097	0.00087093	0.808587503
SUSD4	1.146302539	7.715114493	4.051466613	0.000110599	0.000881136	0.795702863
CACNA2D2	-1.00949611	6.057773254	-4.050912718	0.00011082	0.000881762	0.793829579
DSP	1.084158356	12.21878549	4.044103692	0.000113561	0.000899263	0.770815458
CCR7	-1.202462601	10.20346635	-4.040403217	0.000115077	0.000910053	0.758319048
HOXA3	1.069812381	8.335766959	4.036883843	0.000116538	0.000919754	0.746441401
S100A1	-1.239735253	5.067786258	-4.036032657	0.000116894	0.000921331	0.743569759
PTK6	-1.210307635	5.666243584	-4.034459846	0.000117554	0.000925918	0.738264654
TCN1	-1.939740938	6.795200281	-4.029003456	0.000119873	0.000941042	0.719871078
PPP1R3C	-1.329434946	6.781127373	-4.025079164	0.000121568	0.000951255	0.706652674
GPR18	-1.479668084	8.157268706	-4.023920773	0.000122073	0.000953236	0.702752476
ATP6V0E2	-1.019878171	7.809443887	-4.02276545	0.000122578	0.000956549	0.698863365
FHOD3	1.460690854	8.664508097	4.016212858	0.000125483	0.000974701	0.676820048
RARRES2	-1.428516453	8.207532059	-4.015434913	0.000125832	0.00097677	0.674204616
TNFRSF12A	1.004468471	8.167869332	4.012760397	0.000127039	0.000984201	0.665215595
TNNC2	-1.242137227	6.157557279	-4.007964221	0.000129233	0.000995961	0.649105908
HOMER2	-1.177302825	6.226137126	-4.003437045	0.000131336	0.00100979	0.633911803
MEST	1.33684492	8.452523848	3.999944491	0.000132981	0.001019524	0.622198099
CST2	1.234128292	5.640133541	3.981842671	0.00014183	0.001077259	0.561598249
PRB4	-1.812031369	6.335155816	-3.973052592	0.000146328	0.001103207	0.532239414
RASGRP3	-1.077182055	6.950733315	-3.972481957	0.000146624	0.001104737	0.530335033
ELF5	-1.071628603	4.779704186	-3.963436532	0.000151404	0.001135675	0.500172821
SLC1A3	1.065683294	8.083091705	3.962891891	0.000151697	0.001137147	0.498358211
GRHL2	1.025616504	7.442049661	3.962597371	0.000151855	0.001137611	0.497377011
HSD17B2	-1.387061296	5.69681038	-3.955015929	0.000155988	0.001165611	0.472136591
RAD54L	1.126503503	7.372559814	3.951297696	0.000158054	0.001178064	0.459769878
ASB9	1.008145979	6.82565568	3.948452617	0.000159652	0.001186232	0.450312655
PPFIA4	1.068249444	4.63005711	3.943862241	0.000162264	0.001203328	0.435063859
FUCA1	-1.024629673	10.73621304	-3.936703343	0.000166419	0.001227235	0.411307118
THBS2	1.307167921	7.415664562	3.921238538	0.000175745	0.001291165	0.360089214
CRISP2	-1.666893525	4.017252142	-3.910812486	0.000182312	0.001333601	0.325638026
GPR143	1.101819546	5.130772882	3.89102726	0.000195425	0.00140514	0.260436338
PRSS16	1.093595498	6.551360422	3.88836687	0.000197256	0.001416566	0.251686665
KCNS3	1.29394812	8.128214362	3.883203758	0.000200855	0.001437167	0.23471778
SERPINB3	-1.939261148	9.556706677	-3.879484563	0.000203487	0.001452473	0.222504172
VNN2	-1.200179034	8.043540359	-3.874261174	0.000207238	0.001476573	0.205364691
GP2	-1.314011866	5.256999006	-3.86928215	0.000210876	0.001499511	0.189042081
NTRK2	1.112318479	6.932332406	3.867348639	0.000212305	0.001507211	0.182707461
ZNF549	-1.002125158	5.907127833	-3.866404667	0.000213006	0.001511278	0.179615599
GPR64	-1.414706465	5.813293164	-3.864774756	0.000214221	0.00151899	0.174278276
IL1B	1.349401348	9.517089058	3.860331356	0.000217569	0.001539951	0.159735888
PIK3C2B	-1.075810529	9.576957579	-3.856968811	0.000220136	0.001554387	0.148738726
PRB3	-1.749060022	6.698331323	-3.855693298	0.000221117	0.00156038	0.144568934
ABCA12	1.38421896	5.440776678	3.844113917	0.000230216	0.001611961	0.106759
CGREF1	-1.065881824	4.482547867	-3.843749739	0.000230508	0.001611961	0.105571155
PLA1A	-1.328071111	6.676364773	-3.843698651	0.000230549	0.001611961	0.105404525
RAI2	-1.318062125	7.228594879	-3.84288367	0.000231204	0.001615142	0.102746597
DUOX1	-1.132020019	7.508029702	-3.842699613	0.000231352	0.00161522	0.10214638
COX7A1	-1.311385029	8.173240123	-3.839805312	0.000233693	0.001627709	0.092710609
SKA1	1.014625815	5.263582125	3.826125815	0.000245065	0.001692927	0.048181591
DACH1	-1.013560166	4.848044656	-3.812696763	0.000256741	0.001764292	0.004576961
ADAM23	1.252594353	7.391259306	3.808584808	0.000260421	0.00178646	-0.008753025
MALL	-1.50743185	7.340721343	-3.775503978	0.000291914	0.00195921	-0.115621708
CEACAM5	-1.639703818	7.617136542	-3.774474267	0.00029295	0.001963931	-0.118937582
MDK	1.035788021	10.16483624	3.773571056	0.000293862	0.001967808	-0.121845571
HSPB2	-1.054821825	5.757335971	-3.764975711	0.000302676	0.002016529	-0.149494392
KRT5	1.438382929	12.98903331	3.74755682	0.000321316	0.00211445	-0.20538793
AKR1C3	-1.462567422	8.230096512	-3.736117962	0.000334146	0.002191545	-0.241991834
NKAIN1	1.025228138	5.272999069	3.733912002	0.000336676	0.002203238	-0.24904159
BEST2	-1.058920242	5.693832615	-3.716944869	0.000356751	0.002312807	-0.30316472
NRTN	1.227192791	3.614558577	3.711313393	0.000363663	0.002352443	-0.321089236
FABP6	1.467041538	8.103886607	3.710789287	0.000364312	0.002354064	-0.322756426
RGS20	1.179792487	5.114666887	3.701990707	0.000375385	0.002411085	-0.350719491
IL36G	1.630098976	6.385233872	3.696112491	0.000382959	0.0024504	-0.369374538
HSPB7	-1.120500682	4.616256926	-3.684254936	0.000398684	0.002533156	-0.406940307
OSM	1.366936415	6.056544294	3.68070012	0.000403516	0.002559725	-0.418185246
HELLS	1.192660954	7.301508574	3.678343085	0.000406751	0.002573327	-0.425636909
DSC1	-1.272726507	3.819849341	-3.676014303	0.000409971	0.002590921	-0.432995853
CHI3L1	1.183082316	8.468802304	3.670401903	0.000417832	0.002633344	-0.450717121
FAT2	1.05328925	6.440892842	3.667521705	0.000421921	0.002650823	-0.459803774
LRMP	-1.13478242	9.471315113	-3.666491532	0.000423393	0.002655828	-0.46305258
TREM1	1.487780863	6.104025066	3.663657149	0.000427468	0.002677118	-0.471987806
FCER1A	-1.211591496	6.898211079	-3.634868283	0.000471021	0.002894569	-0.562457746
CAMP	-1.028701664	5.506127842	-3.62907003	0.000480288	0.002942324	-0.580615904
CD52	-1.27703666	10.46706795	-3.625006465	0.000486885	0.002971939	-0.59332897
POU2F3	1.279962544	4.734459253	3.613723694	0.000505657	0.003064329	-0.628572984
CFP	-1.318183614	7.390797184	-3.608151276	0.00051518	0.003110851	-0.645949833
DKK1	1.275095784	6.819871264	3.605923372	0.000519034	0.003127724	-0.652891748
HES2	1.016753696	4.843274038	3.605491447	0.000519785	0.003130647	-0.654237218
ADM	1.053346819	8.958782476	3.60486812	0.000520869	0.003133981	-0.656178707
CXCL5	1.425921795	5.658500432	3.599917308	0.000529562	0.00317818	-0.671590325
ADORA2B	1.004641089	7.53033876	3.598780526	0.000531577	0.003187033	-0.675126869
MYOT	-1.349374736	3.920247329	-3.597879108	0.000533181	0.003193399	-0.677930611
CRIP1	-1.243329459	9.621273464	-3.595772939	0.000536944	0.003211052	-0.684479554
COL2A1	1.035667114	3.872732786	3.594302634	0.000539587	0.00322522	-0.689049663
MAL	-1.42101087	9.63796418	-3.58651496	0.000553789	0.0032868	-0.713232932
LPO	-1.552440165	5.152209822	-3.563926472	0.000597015	0.003487217	-0.783158573
LY9	-1.032752906	6.975504206	-3.56166739	0.000601509	0.003508259	-0.790133897
TNNT3	-1.031110594	6.544509858	-3.55874645	0.000607368	0.003533696	-0.799147974
COL3A1	1.396876056	10.15057181	3.555418394	0.000614109	0.00356764	-0.809411743
WASF1	1.052417005	7.641023431	3.548507966	0.000628334	0.003632392	-0.830700863
P2RX5	-1.208060117	7.04762578	-3.511613627	0.000709705	0.004020073	-0.943840865
GPNMB	1.12217915	9.677470559	3.502716261	0.000730769	0.004115675	-0.97099351
SNX10	1.100949135	9.20896052	3.497466258	0.000743473	0.004171297	-0.986991116
DMBT1	-1.83566457	7.302680944	-3.491163803	0.000759	0.004236254	-1.00617199
GLI1	-1.012609144	5.559385957	-3.487301459	0.000768666	0.004276045	-1.017913831
GREM1	1.037983462	7.701770718	3.480926206	0.000784876	0.004351858	-1.037273802
MUC5B	-1.570370468	5.32728198	-3.460322183	0.0008395	0.004603983	-1.0996608
DPT	-1.233431084	7.597509852	-3.438377892	0.000901611	0.004888838	-1.165799089
TNIP3	1.161674782	5.754325309	3.437444287	0.000904348	0.004896924	-1.168605851
NLGN4X	-1.032067546	4.135897543	-3.433538139	0.000915881	0.004950289	-1.180342934
DIRAS3	1.045488718	4.43795236	3.430479861	0.000925008	0.00497682	-1.189525319
IFI6	1.203690297	9.963736823	3.411488793	0.000983629	0.005230211	-1.246406615
BAI3	-1.106117576	3.915336281	-3.398776908	0.001024804	0.005412562	-1.284346818
TMEM156	-1.006625854	5.768067717	-3.393876628	0.001041106	0.005488832	-1.298943551
EPYC	1.036531454	3.286144899	3.373174999	0.001112705	0.005804069	-1.36043145
GPRC5A	-1.082211204	5.036475953	-3.335855216	0.001253618	0.006419895	-1.470551144
CCL11	1.055773697	6.976745908	3.319459675	0.001320682	0.006710907	-1.518632014
PTX3	1.280711021	5.593537126	3.311932169	0.001352587	0.006852374	-1.540645733
IDO1	1.013996661	11.09343655	3.31067235	0.001357997	0.006870931	-1.544326228
CCL2	1.303153371	10.06979108	3.308391793	0.001367842	0.006908891	-1.55098601
TPD52L1	-1.222399938	8.218273646	-3.298635647	0.001410719	0.007101141	-1.579436323
CD160	-1.015966821	5.143130482	-3.290245753	0.001448597	0.007251587	-1.603850496
VIL1	1.195751521	4.926633825	3.243121361	0.001679676	0.008175949	-1.740082965
MYOC	-1.3265512	4.531468429	-3.205503189	0.001888441	0.00902459	-1.847732888
SUSD5	-1.475159656	5.172356074	-3.200804359	0.001916158	0.009142234	-1.861110157
ZNF750	-1.383198718	6.2738396	-3.197443213	0.001936217	0.009215579	-1.870669673
AQP9	1.487798192	6.995728806	3.175028394	0.002075083	0.009758431	-1.934218218
SPARC	1.03892209	11.33784565	3.166508621	0.002130262	0.009958383	-1.958280369
PDGFRL	1.141552436	6.391693125	3.165355771	0.002137833	0.009985249	-1.961532412
AMPD1	-1.020588832	5.987108232	-3.16244323	0.002157071	0.010055821	-1.969744156
BPIFA1	-1.627131283	9.345933804	-3.149960543	0.002241368	0.010338508	-2.004870737
LUZP2	1.197419925	4.322901596	3.139659249	0.002313236	0.010579021	-2.033776045
CXCL14	-1.554650598	10.47815975	-3.13597068	0.002339488	0.010678381	-2.04410789
C1orf116	-1.147628061	6.167571974	-3.096019564	0.002642158	0.011826563	-2.155394248
LGR5	1.327648503	5.754914361	3.094876071	0.002651334	0.011849657	-2.158562798
SERPINH1	1.046283617	7.777055066	3.083993798	0.002740162	0.012182054	-2.188670155
APOBEC3B	1.030037693	8.829647405	3.015576865	0.003365038	0.014471419	-2.376006258
VSIG4	1.036029785	8.064733451	3.003387913	0.003489353	0.014879247	-2.40902625
ODAM	-1.1172557	6.060110727	-2.989959897	0.003631219	0.015400701	-2.445277696
SERPINB4	-1.574715776	8.413211009	-2.974246594	0.003803996	0.015961362	-2.487531578
SLC6A14	-1.061441642	6.462559941	-2.956769518	0.004005076	0.016627687	-2.534315952
CYP26A1	1.15684375	6.596120855	2.926952971	0.004370924	0.017813658	-2.613613322
EREG	1.116027956	4.27961119	2.917377394	0.004494802	0.01814833	-2.638940416
CCL19	-1.222979924	11.80290932	-2.915298588	0.00452212	0.018241535	-2.644429824
SOSTDC1	-1.283855364	6.476680117	-2.906178231	0.004643786	0.018649433	-2.668475668
CEACAM7	-1.008173801	5.758378888	-2.887954064	0.004895978	0.019509505	-2.716338646
SPINK5	-1.16540948	10.3963542	-2.881257191	0.004991776	0.019817618	-2.733864828
MIA	-1.154291522	7.766385591	-2.863449492	0.005254961	0.020674655	-2.780305912
SPINK1	1.036603871	4.828577225	2.847609099	0.005499727	0.021458754	-2.821416911
FOXL2	1.02460321	3.949476153	2.83262805	0.005740802	0.022164829	-2.860124241
PCOLCE2	1.197572406	7.330997549	2.822385219	0.005911169	0.0227341	-2.886491909
PPL	-1.118688478	8.585161657	-2.808381826	0.006151589	0.023481915	-2.922412062
NKG7	1.053883367	9.004328358	2.794879533	0.006391857	0.024141332	-2.956906304
FABP7	1.393719032	4.945771942	2.770370875	0.006850041	0.025536695	-3.019164746
RHCG	-1.66259116	6.851137833	-2.729962607	0.007671419	0.027919515	-3.120811418
NR2F1	-1.280050158	8.120323534	-2.725570932	0.007765898	0.028167795	-3.131783234
KLK8	1.158279877	6.239398701	2.722505928	0.007832464	0.028339542	-3.139431812
HPR	-1.031248012	4.73408523	-2.676655073	0.008892293	0.031385033	-3.252985479
SERPINB2	-1.278325462	7.526175244	-2.654913245	0.00943905	0.032867045	-3.306261696
DSG3	1.281413619	8.708330888	2.627335794	0.010176385	0.034853749	-3.373307531
PRAME	1.042601658	5.422702581	2.618770737	0.010415784	0.035437093	-3.394009696
MMP13	1.175685486	4.423387452	2.617440134	0.01045343	0.035523524	-3.397220667
SEMA3E	-1.152212337	4.360270489	-2.616382341	0.010483445	0.035574968	-3.399772312
KIT	1.009407411	7.986251308	2.594809899	0.011112824	0.037271236	-3.451618342
IGJ	-1.06371255	10.54232942	-2.578232067	0.011619473	0.038651864	-3.491211603
KRT1	1.158533836	5.966581309	2.577892372	0.011630069	0.038676208	-3.492020639
CA3	-1.03220725	3.919020447	-2.550540165	0.012512448	0.040922073	-3.556864348
KRT15	1.134299036	12.35314778	2.518286912	0.013630105	0.043904343	-3.632563627
SPRR3	-1.77551228	8.639947962	-2.496556192	0.014432906	0.045914817	-3.683098229
