# Supplementary material for: Screening of core genes and prediction of ceRNA regulation mechanism of circRNAs in nasopharyngeal carcinoma by bioinformatics analysis
Source: Pathol Oncol Res. 2023 Mar 28;29:1610960. doi: 10.3389/pore.2023.1610960 (PMC10086187; doi:10.3389/pore.2023.1610960)
Supplement: Supplementary file 1 [file DataSheet1.ZIP › Supplementary Tables/Supplementary Table 2.xls]

id	logFC	AveExpr	t	P.Value	adj.P.Val	B
CRISP3	-4.70234778069447	4.1347318639078	-20.0889266704616	2.08263661018624e-55	3.62691165663933e-51	115.032396586013
ATP6V0A4	-1.72970136840091	3.60175870189357	-19.1477206942553	4.1741936743085e-52	3.63467914190413e-48	107.559810542589
CAB39L	-1.04017538417876	3.82277062693192	-18.094805922687	2.21285938907914e-48	9.63423656520329e-45	99.1246133409558
SH3BGRL2	-2.64774848583852	4.41541631004166	-17.0888664034783	8.40500436466408e-45	2.43955251684375e-41	91.0116383815331
FAM107A	-1.35815834215746	3.60897430121228	-16.9654384304096	2.31572242659234e-44	5.76118657987224e-41	90.0137206070546
GPD1L	-1.75042206563218	4.55505804792068	-15.7039837855203	7.35654747336148e-40	1.2811427424859e-36	79.8031221747013
FAM3D	-3.38656861802504	4.45260595705353	-15.1160156479155	9.1728203187625e-38	1.45222423501135e-34	75.0479295239307
AGFG2	-1.3592619026389	4.47437015574891	-14.8620386045801	7.34845773120554e-37	1.0664449282412e-33	72.9972903977061
UBL3	-1.4193486698492	5.1594582771031	-14.7894768471945	1.33090041632004e-36	1.78289467309334e-33	72.4119335417852
CGNL1	-1.19682898928622	3.69445252858455	-14.729978250076	2.165555915003e-36	2.69379687569838e-33	71.9321482985951
NUCB2	-1.38701394233715	4.7508566908292	-14.5306996312089	1.10425243006302e-35	1.28203707130316e-32	70.3265728860873
CLEC3B	-1.48108533457804	3.76540700744573	-14.3329192280665	5.54873410266389e-35	5.36840024432732e-32	68.7354025190128
FMO2	-2.58799986158516	4.00834397975523	-14.2240227821112	1.34812175518817e-34	1.1738770183301e-31	67.8604284612503
LINC02487	-1.76379987853298	3.55715326862218	-14.1927230432323	1.73969055169928e-34	1.44270052180204e-31	67.6090945976161
KAT2B	-1.41542204160474	4.3370809334226	-14.1096322353353	3.42215977028407e-34	2.7089505636135e-31	66.9422391940855
NDRG2	-2.38515919777694	5.3205104158002	-13.9126196476203	1.69826698278806e-33	1.23230497938558e-30	65.3632849972886
HCG22	-1.26685844469328	3.41378183040957	-13.5489959518755	3.23612153609825e-32	2.1675790981212e-29	62.4581472175575
GPD1	-1.4312292697275	3.44815625937926	-13.4457934042756	7.45167785653736e-32	4.80633221746659e-29	61.6360288170261
CYP4B1	-2.27593061007495	3.97219575919776	-13.373471791592	1.33595328719276e-31	8.30915232016498e-29	61.0606005466663
ARHGEF10L	-1.29380413290403	4.61484931204489	-13.3001989151788	2.41211980313402e-31	1.44851953005445e-28	60.4782060114427
MINDY1	-1.1352143087879	4.54697478328463	-12.9914796845439	2.88696764441913e-30	1.62182392024384e-27	58.0315306788985
SUCLG2	-1.03240389426006	5.54663774351373	-12.9810546250056	3.13872547556962e-30	1.70815325490766e-27	57.9491216309905
CAPN5	-1.59928695859411	4.07544082477379	-12.6320866110584	5.11008211659766e-29	2.47200222390412e-26	55.1993054590552
SASH1	-1.58491402991312	4.38837147782604	-12.5201465750529	1.24577467756576e-28	5.42379150245194e-26	54.3210529019052
VSIG2	-2.03499279740228	3.89762770523649	-12.5132418647108	1.31608299569593e-28	5.5901427731816e-26	54.2669446309941
AQP5	-3.01490118151606	4.17975304681538	-12.4189283683189	2.7838070629515e-28	1.10181818184774e-25	53.5286309515674
SMIM5	-1.07954230784262	3.65051300749119	-12.3947380644188	3.37277604617224e-28	1.30526432986866e-25	53.339496020298
PLIN4	-1.32665928033603	3.53459104167697	-12.3595984552311	4.45642738000419e-28	1.68714527875593e-25	53.0649257234009
NFIX	-1.4954220806489	5.55976757189903	-12.1194271802425	2.97525142894359e-27	9.77622710095332e-25	51.1939843984037
TMPRSS11B	-3.11124208541263	4.08492730778683	-12.0064767634466	7.24008443611659e-27	2.3349272306476e-24	50.3176791023704
MYBL2	1.78704404672644	6.70788948546694	11.9879537315525	8.37495002955267e-27	2.65181372299381e-24	50.1741992695739
HPGD	-1.92887079894886	4.00674558349526	-11.9708548445589	9.5792974495847e-27	2.97899044793781e-24	50.0418087746604
COLGALT1	1.22835957900313	6.96295657734043	11.8618234095603	2.25340164712174e-26	6.65135418383477e-24	49.1989449226111
CYP4F29P	-1.44618721533299	3.55355164930861	-11.8053519074799	3.50636683741773e-26	1.00103899137098e-23	48.763313323724
MPC1	-1.23800938270271	5.52419477652774	-11.7019806020681	7.86367914709452e-26	2.07493897494926e-23	47.9675595474052
FCHO2	-1.05481439912249	4.6072101216048	-11.6518852617361	1.16217154142572e-25	2.9763554991072e-23	47.5827195630068
CSRNP1	-1.48201616878021	5.35590699681845	-11.3945992599164	8.56787979014464e-25	2.07235592424123e-22	45.6147291719597
CDCA5	1.28355380637893	5.56131241758851	11.3590127805636	1.12817048744131e-24	2.69138206010827e-22	45.3436880967376
MUC21	-3.87819397555213	4.40064125620138	-11.3528229616527	1.18344397291101e-24	2.74294349390774e-22	45.296573576127
RRAGD	-1.30466887438475	4.30776938295994	-11.3486897241373	1.22184660132363e-24	2.76343617688973e-22	45.2651178764105
PLA2G2A	-2.4761030801075	4.1791533918387	-11.3221575289183	1.49969970451855e-24	3.34836799412699e-22	45.0632906000063
FCER1A	-1.48048580826592	4.01757260519003	-11.217605486204	3.35718161611957e-24	7.32436923753251e-22	44.2695801159864
C15orf62	-1.43154317276153	4.00013236611442	-11.2085691201829	3.59890257174853e-24	7.73764052925934e-22	44.2011019945351
FUT6	-1.82988282955921	3.98522155632076	-11.1604687999894	5.20901932774149e-24	1.09295266979058e-21	43.8369258862957
MUC15	-1.59604379371038	4.04018317062053	-11.1435915778407	5.9298584717848e-24	1.20529217475544e-21	43.7092784095262
SPNS2	-2.13384135175421	4.72805433942932	-11.1431048180345	5.95206012224907e-24	1.20529217475544e-21	43.7055979307475
MT1A	-1.17236361113155	3.52066566838045	-11.1282819476753	6.66927425789496e-24	1.33500472645104e-21	43.5935472998266
BARX2	-2.20708400019363	4.95878192724707	-11.0644890775915	1.08758346475511e-23	2.0932825902348e-21	43.1119355404432
MGLL	-1.6580008426254	4.86616374572096	-11.0637424421341	1.0938197858821e-23	2.0932825902348e-21	43.1063047111054
PDK4	-1.62132663395073	3.82886312737857	-11.0570227668006	1.15157317559929e-23	2.17985291881104e-21	43.0556338467692
ZG16B	-3.55493448773322	4.26097830239677	-10.9918905499763	1.89509209715244e-23	3.4378155074906e-21	42.5650818720586
PIP	-3.31833618386509	3.88776889886065	-10.9273807846443	3.10058213495259e-23	5.34620177031676e-21	42.080283005506
PPP1R3C	-2.08614351685764	4.3821812934768	-10.8867335190619	4.22598394149343e-23	7.14519517874836e-21	41.7753664658465
FYCO1	-1.12474847195183	4.64576246464694	-10.8792974046497	4.47209180080874e-23	7.48860372221963e-21	41.7196309543184
CAPN14	-2.62805322212305	4.15339489948837	-10.8386471181327	6.09234963545679e-23	1.0009270651083e-20	41.4152043356565
EMP1	-2.66107815869514	7.14279616997679	-10.7994492561554	8.20507962977261e-23	1.33543422198589e-20	41.1220699733877
TK1	1.66713639316462	7.63646586816156	10.6728697375655	2.13992849847795e-22	3.2979517523003e-20	40.1783013074791
TRIP10	-1.2911901096526	5.95126005888695	-10.6598780705091	2.36059557884818e-22	3.60612035137202e-20	40.0816849996959
CXCR2	-1.33165939927062	3.79354856549978	-10.6367676977437	2.81054749682128e-22	4.18339185103783e-20	39.9099340436436
TPX2	1.46504825929524	6.69964550194458	10.6326766521513	2.89865881254281e-22	4.27797823901974e-20	39.8795458685313
MAPKAPK3	-1.09428484257183	5.67054890775279	-10.6265372821451	3.03606985138677e-22	4.36117022662757e-20	39.8339515864625
ALDH9A1	-1.23122698469462	6.32691184002059	-10.624622388826	3.08024081467235e-22	4.36117022662757e-20	39.8197327139401
GPT2	-1.54793924608345	5.17940260559977	-10.5533021542117	5.27111975043812e-22	7.17160550420937e-20	39.2908873203669
SELENBP1	-1.62012156062966	4.30737647933568	-10.5055839612718	7.54503581127837e-22	9.87945854536939e-20	38.9378624709785
ENDOU	-2.05529584807965	3.97560031334866	-10.4972975461387	8.02935286040334e-22	1.03578651899203e-19	38.8766254321724
STATH	-3.27908061209159	3.94693955318792	-10.4806735174175	9.09620407974925e-22	1.1647823091826e-19	38.7538330040801
CEACAM1	-1.93061665925838	4.5430008922438	-10.4786421517222	9.23588018846063e-22	1.17403542687622e-19	38.7388339424995
PDCD4	-1.3090578710803	6.15360913869556	-10.472917207405	9.64111178139996e-22	1.21666638893536e-19	38.6965689453404
GMDS	-1.07898871065732	4.78150885567303	-10.4346007285351	1.28480144515821e-21	1.60969907679355e-19	38.4139400774131
BIRC5	1.27518062181998	6.01748266913048	10.4293648488798	1.33617366932956e-21	1.6621046036696e-19	38.3753527874566
VWA5A	-1.02515343825217	4.2183975958904	-10.4226465523983	1.40509436006674e-21	1.73544101280583e-19	38.3258522386711
CPEB4	-1.04125476623522	4.33659883604764	-10.4097593792847	1.54734931680543e-21	1.87132558001157e-19	38.2309365698478
ANXA9	-1.93319531733896	4.49102765032832	-10.3860086312619	1.84808597730888e-21	2.1719335455532e-19	38.0561381856562
ITM2A	-1.42416923132185	4.44434936020688	-10.3852732352385	1.858272169322e-21	2.1719335455532e-19	38.0507285669159
AIF1L	-1.62356225072973	4.68492088367147	-10.3405263293404	2.59555742866986e-21	2.9351709493692e-19	37.721871664263
MAL	-4.6362027397205	5.55745520447865	-10.3333433654804	2.73843296076969e-21	3.07676193624543e-19	37.6691381319761
AFDN	-1.06676220135941	5.07616437941716	-10.279795864438	4.08107799533806e-21	4.38715884498841e-19	37.2765128537688
SORT1	-1.32506091336528	5.11149489386299	-10.2433118704593	5.35324844491445e-21	5.68456229684056e-19	37.0095031097849
KIF2C	1.18072649945248	5.46936756198259	10.239329285378	5.51404664960934e-21	5.81982560017859e-19	36.9803811565522
UBE2C	1.5143511920793	6.99050150706163	10.2295774559195	5.92834877330858e-21	6.18216729863287e-19	36.9090932901484
PLAC9	-1.18222065100344	3.88199118796687	-10.1939146964141	7.72482174062486e-21	7.86712108847847e-19	36.6486421970128
MUC22	-1.18929566909128	3.39309288964433	-10.1865554706968	8.1580983900892e-21	8.21232852389615e-19	36.5949458093089
RBM47	-1.19681971559081	4.92396904395984	-10.1675510651339	9.39202524999129e-21	9.34640684163419e-19	36.4563590390534
CDC6	1.00520843326511	4.92224226742991	10.096846805182	1.58456326418974e-20	1.52459498595935e-18	35.941758432726
FOXM1	1.29449351145736	5.63066335266846	9.99784915127944	3.28704559337359e-20	3.04488824513835e-18	35.2239198131411
COL4A1	2.01637951875854	6.32669164002286	9.94890017948484	4.70965137088369e-20	4.20608095507382e-18	34.8701658856032
TM7SF2	-1.64154335845549	4.76757228223604	-9.92308651098947	5.69137103718654e-20	5.00581952588907e-18	34.6839289278944
GPX3	-2.35450577501577	6.03811458971647	-9.91448230160485	6.06183512725969e-20	5.27834293706138e-18	34.6219015960227
LMO7	-1.53504196018068	4.82209026355525	-9.90005430143186	6.73759292977007e-20	5.80867232039336e-18	34.5179461988353
LDHD	-1.24614257365662	4.16813571606091	-9.88645714018491	7.44277606583848e-20	6.38502193037326e-18	34.4200407546702
CDC45	1.06190562775744	5.0533586140917	9.87775796527455	7.93192845785538e-20	6.6731658982392e-18	34.357435426821
PADI1	-2.08087389639825	4.05742468869402	-9.85901572805729	9.09703752706711e-20	7.58013916430017e-18	34.2226396571825
METTL7A	-1.72597770681985	4.98402505929071	-9.83597531081472	1.07646943076735e-19	8.84279015887425e-18	34.057093424877
PCDH1	-1.54686316764266	5.20304466601026	-9.83294747576993	1.10053174371301e-19	8.99800953838597e-18	34.0353516821205
TSPAN6	-1.23089215435731	5.26515305963504	-9.80215738384296	1.37771112364446e-19	1.11594601015201e-17	33.8144366616425
CFD	-1.90392374508638	5.46528422482007	-9.7894675702231	1.51120845500856e-19	1.21279701585134e-17	33.7234829885292
CEP55	1.23362315170907	5.7416648835797	9.7610736567098	1.85828381309135e-19	1.46434446176407e-17	33.5201709874191
TJP3	-1.68241255037719	4.13353204310036	-9.74367281389022	2.10900924176525e-19	1.63966053327419e-17	33.3957111536816
SCARA5	-1.1141232867779	3.66708176390633	-9.73458006242253	2.25311401849739e-19	1.74391025031698e-17	33.3307167665294
TRNP1	-2.00381926093694	4.91473067533865	-9.71786922366495	2.54393012463758e-19	1.95165388196315e-17	33.2113436364198
GCNT3	-1.52291508544867	3.9850850152142	-9.69641304639151	2.97260693191562e-19	2.27052411049608e-17	33.0582150320365
MAB21L4	-2.48259860937268	4.93125710170044	-9.67499538677173	3.47199930639169e-19	2.62890730090484e-17	32.9055219741298
KIF1C	-1.17649704850362	6.28135068231276	-9.66691347993139	3.68138177080273e-19	2.75155637504419e-17	32.8479454534692
ASAP3	-1.03234878785624	4.73736393807517	-9.61691961149288	5.28574770132211e-19	3.88402093749049e-17	32.4922957528266
TGFB1	1.33823625335199	6.98376031640592	9.60725979757462	5.66782798065139e-19	4.14727833122033e-17	32.4236794333733
AC084880.1	-1.0859160006305	3.9304329004009	-9.58033538147597	6.88373077366017e-19	4.99500714263716e-17	32.2326038832943
SLC35C1	-1.17507609689084	5.41988950476223	-9.57899158656552	6.95078284717208e-19	5.0227337462034e-17	32.2230741278369
HOPX	-2.36594999476368	5.03360418373654	-9.57553767794439	7.12611557565002e-19	5.12815300619608e-17	32.198583109705
BCAS1	-1.08446844431787	3.63948455066432	-9.555817890128	8.21464178607058e-19	5.81536531318777e-17	32.0588360085642
GDPD3	-1.66374082008299	4.23627488240315	-9.5221021445139	1.04713251347136e-18	7.35315029117087e-17	31.8202300246257
GAS7	-1.08595884479564	4.12673896797101	-9.50725552464903	1.16510198826451e-18	8.09547670158238e-17	31.715291549809
SCNN1B	-1.9584327749791	4.56781261146206	-9.49944137079667	1.23240030303482e-18	8.51676637990136e-17	31.6600920410897
GALNT12	-1.05182573319657	4.10694866434095	-9.48495780408436	1.36750694335789e-18	9.41309621287653e-17	31.5578385547755
ATP13A4	-1.22100084822484	3.80904707397662	-9.47017098406678	1.52061504717958e-18	1.03443402525908e-16	31.4535234384432
COL4A2	1.76666423918711	6.1336230079558	9.45020224824015	1.75471345374052e-18	1.18904026447048e-16	31.3127796290607
CCNB2	1.0460182140527	5.74415680786607	9.44872860011228	1.77334392099808e-18	1.19700714667371e-16	31.3023988773802
FAM3B	-1.98231044368441	4.18301981352332	-9.42727975361853	2.06782665104757e-18	1.37973950681967e-16	31.1513987052512
PRSS27	-2.23110171940481	4.53842783115054	-9.41973172684315	2.18261185619775e-18	1.4507704380032e-16	31.098301069874
MGST2	-1.03845038663209	5.50215522168793	-9.41388881739621	2.27579147940771e-18	1.50695470014773e-16	31.0572128590511
COX7A1	-1.83130434349477	4.92475166027305	-9.38370553318439	2.823812122449e-18	1.84874767340035e-16	30.8451622275932
KRT78	-3.45068257512921	5.23993011158635	-9.37994531184984	2.90067532986817e-18	1.8919573359421e-16	30.8187689088367
CLCA4	-3.164980448566	4.87907742632091	-9.36352123560899	3.26149081862342e-18	2.1036615780121e-16	30.7035490999808
SYNGR1	-1.00510337977116	4.14002481664896	-9.35497519436895	3.46651425215255e-18	2.22199556778388e-16	30.6436361862115
CHRDL1	-1.12719586192267	3.61074430763522	-9.35481518363456	3.47047254916575e-18	2.22199556778388e-16	30.6425146766533
ADGRF1	-1.20349710812966	3.77258066623565	-9.35161607991284	3.55055934567264e-18	2.25667850382807e-16	30.6200942980152
COL7A1	1.72980588212702	6.59027690280546	9.33367124810023	4.03500730403988e-18	2.53681054873121e-16	30.4944026071502
CD276	1.41002058920262	6.29848809299602	9.30218910959555	5.04858977352081e-18	3.15129716508476e-16	30.2741859075804
CRNN	-5.0710103560531	5.65740004799592	-9.29309061125889	5.38601676813385e-18	3.34991007203754e-16	30.2106124189309
STK39	-1.11579978428611	5.39994346735749	-9.29256113161827	5.40632815708934e-18	3.35057668525662e-16	30.2069137848236
APOD	-2.18343103562463	4.83897498312831	-9.22376977782997	8.80838201557883e-18	5.34487710109078e-16	29.7272928343395
SNX31	-1.16598324492108	3.64438378350647	-9.21564319720746	9.33014163958264e-18	5.64182002268513e-16	29.670754014575
FNDC5	-1.01651572024985	3.44128039322368	-9.13441104563692	1.65615471483582e-17	9.67850146270663e-16	29.1070159742765
HSPB6	-1.39818773732508	3.62089495530086	-9.1179686844476	1.85955815172012e-17	1.07747682872561e-15	28.9932242315056
CKMT2	-1.25518545079772	3.52935554573788	-9.10212034493437	2.07901590888914e-17	1.19491953971302e-15	28.8836448554681
AURKA	1.03923523178487	5.39972824628675	9.10097203160243	2.09588055637192e-17	1.20064999635582e-15	28.8757090047586
PI16	-1.30146998715901	3.63952962628769	-9.06619692937283	2.67619009312921e-17	1.52806067120804e-15	28.6356314596448
KRT4	-5.56812652084615	6.73640267390086	-9.05934030153482	2.80816327365318e-17	1.59296949220424e-15	28.5883522579849
UBE2S	1.18044972000569	5.7752062228602	9.03519785538243	3.32634224868746e-17	1.8747006556923e-15	28.4220305977134
LPO	-1.07282773396685	3.37285838861007	-9.02756566175963	3.5091010740305e-17	1.96498376862512e-15	28.3694998396406
DYNAP	-1.29427472792949	3.55696015382902	-9.01986819339179	3.70350834920139e-17	2.06719865068404e-15	28.3165436173961
CDC20	1.36821039636674	7.14158905663415	8.92281066128169	7.29461339500662e-17	3.84956643254668e-15	27.6508846099025
CH25H	-1.31353575785221	4.2424484764074	-8.90440899782157	8.29146418984902e-17	4.31032384675286e-15	27.5251142595324
TP53INP2	-1.60535072217742	5.6872318974167	-8.89861405171099	8.63251248912888e-17	4.44919713455981e-15	27.4855363623038
DEPTOR	-1.34056222462219	4.19555862650242	-8.89856847647247	8.63524910411264e-17	4.44919713455981e-15	27.4852251509888
COL1A1	3.35474941752645	9.5178795995232	8.89796550117529	8.67153649713543e-17	4.45471410317444e-15	27.4811078045906
AURKB	1.26597581364036	5.7502896824791	8.89234602446693	9.01707443567267e-17	4.61859856756587e-15	27.4427431085936
ID4	-1.1082702652012	4.24504696280597	-8.88385244779083	9.56541475418434e-17	4.85660926950788e-15	27.3847815208712
CEACAM7	-2.05202297173905	4.11248049999084	-8.87800629373934	9.9619233268076e-17	5.04322368419635e-15	27.3449037964197
EPHX2	-1.16414251743791	4.42235003222437	-8.87311147713112	1.0306411649402e-16	5.2024973586764e-15	27.3115262565882
MPP7	-1.20161928239272	4.68778114199133	-8.82907749451432	1.39873645887258e-16	7.01988340958673e-15	27.0117100741651
ANXA11	-1.01178121843784	6.50888933062128	-8.82654751488237	1.42346096004298e-16	7.08273503404244e-15	26.9945087547662
CLDN10	-1.34610854845441	3.72162562200189	-8.82535703361626	1.43524449573214e-16	7.12102076728637e-15	26.9864156087193
RFC4	1.16368609375048	5.40067494452984	8.82148876892709	1.47420473620647e-16	7.29354417074876e-15	26.9601224313413
MT-TT	-1.33699196372178	4.07608788331324	-8.81528146347569	1.53892560032574e-16	7.57073144906012e-15	26.9179435956959
SLC25A23	-1.33349953392022	5.44127204212674	-8.79152140062029	1.81375615862767e-16	8.79848565529272e-15	26.7566433101437
CAST	-1.06193704972584	6.10450841299322	-8.78999405006025	1.83300092967326e-16	8.8671419972944e-15	26.7462827213114
SCEL	-2.55299253824807	5.30664890174536	-8.78711307690735	1.86985413179338e-16	9.02036279921929e-15	26.7267426929084
MT-ND5	-1.6741423572818	11.1030650533999	-8.78202289728016	1.93677136566126e-16	9.31736832403064e-15	26.6922274452465
CA3	-1.55118939209418	3.59323228055269	-8.7467873123306	2.46977314275548e-16	1.16877987176866e-14	26.4536054021301
HSPB8	-2.08197960700628	5.8585938590782	-8.74096611668869	2.57085623585047e-16	1.21331873570016e-14	26.4142340707597
UPK1A	-1.31997929771545	3.58888901366212	-8.73851987299314	2.61454830335964e-16	1.23060428927049e-14	26.397693358198
AL512274.1	-1.61051965368465	4.67620861906924	-8.70746168049007	3.2376074382253e-16	1.49556852882476e-14	26.1879107005407
ACKR1	-1.62096586342278	4.48870522168658	-8.68646753825716	3.74000256290325e-16	1.71852624361372e-14	26.0463405582923
C6orf58	-2.29055142509997	3.71421223316008	-8.67979845925058	3.91521705829842e-16	1.78959330893089e-14	26.0014086494937
TLE2	-1.14667560812988	4.0478097307507	-8.67647311022028	4.00559791737581e-16	1.82134432718276e-14	25.9790117988831
AL356867.1	-1.5241851535087	3.8814782143741	-8.67012777756737	4.18383491369492e-16	1.89743450578117e-14	25.9362880700431
MUC7	-2.56595067606329	3.6337297719625	-8.62860207129496	5.5606394061039e-16	2.50877034345335e-14	25.6571231361003
AC026401.3	1.09083874987185	5.82755820706782	8.60058916490309	6.73425523709294e-16	2.97657499883182e-14	25.4692257358544
MT-ND6	-1.76113609831096	11.3014695453775	-8.58851191469592	7.31306300893884e-16	3.22422765318152e-14	25.3883234159481
TMEM132A	1.10946124440777	5.74836447395002	8.58433162085965	7.52467519261607e-16	3.3091469312982e-14	25.3603356761212
RAET1E	-1.05422596303141	3.85189163887292	-8.58303753746731	7.59140485890081e-16	3.33008351682009e-14	25.3516731395461
ACP3	-1.2101885304846	4.19514319274493	-8.57957825666745	7.7726753657766e-16	3.39250981190475e-14	25.3285204908235
TRIP13	1.03080264620387	5.18694329534545	8.5579240231523	9.00889793368156e-16	3.87382611148307e-14	25.1837107120575
SERPINH1	1.65344138978064	7.03182553844999	8.53773874377069	1.03358155418985e-15	4.41172126622947e-14	25.048911293467
PADI2	-1.42239927615698	3.90782426844912	-8.52875289484097	1.0987136659304e-15	4.66685329077512e-14	24.9889610552209
PSCA	-2.59248974938019	4.73054583188476	-8.52707700558208	1.1113032517978e-15	4.70884334064689e-14	24.9777841214786
CDCA8	1.01241346899538	5.65291439557864	8.50313089466233	1.30760069176654e-15	5.46087914798902e-14	24.8182181952102
MMP9	2.61123678795457	6.44570981223248	8.48758367650916	1.45305468726453e-15	5.99643302813075e-14	24.7147559152255
BICDL2	-1.4062961569704	4.61889043044845	-8.44806943634663	1.89886765583968e-15	7.7083403791254e-14	24.4522888087044
PYGM	-1.69111179959585	3.55514821135326	-8.43405087926643	2.08762090842273e-15	8.39628593999579e-14	24.359342100001
CRACDL	-1.00226689226582	4.03088126203311	-8.43149209495676	2.1240261371671e-15	8.50342877672758e-14	24.3423862948513
PPL	-2.27753705517095	7.53141582737243	-8.4176443035749	2.3322299200242e-15	9.2942297613779e-14	24.2506753392588
ANKRD35	-1.43370186756126	4.32270148894621	-8.41614037317873	2.35602403105045e-15	9.36761609606018e-14	24.2407203746366
PRB3	-2.15388949568846	3.67581404615278	-8.39481164005777	2.72051894054083e-15	1.07676903067088e-13	24.0996499870452
GABRP	-2.46123093523049	4.46815015773569	-8.39275129727843	2.75855620385085e-15	1.08934821519416e-13	24.0860336604963
LINC01269	-1.01873272057662	3.80301455046791	-8.38439265488453	2.91834693726129e-15	1.14209015533495e-13	24.0308132326032
IL36A	-2.70889605070828	4.60170213185586	-8.35149100209259	3.64137739576414e-15	1.39067077515861e-13	23.8137631652754
GNE	-1.00190830517254	4.4827209652745	-8.34387343292553	3.83258464447191e-15	1.45800790775202e-13	23.7635814798683
TTYH3	1.320283667693	6.21602016827851	8.34380139841754	3.83443940138056e-15	1.45800790775202e-13	23.7631070711778
CIDEA	-1.0449122511218	3.49192292695874	-8.33929252584382	3.95232051243262e-15	1.4962969940003e-13	23.7334170602075
IL33	-1.64758738717276	4.33047207361397	-8.33389357563666	4.09819975429559e-15	1.54480841387571e-13	23.6978784079546
SERPINB11	-1.40491118699016	3.73009314317454	-8.33292321087986	4.12497834493475e-15	1.55154423060559e-13	23.6914923973778
MFAP2	1.59603795460072	5.29629139180826	8.32059132364639	4.48076517802088e-15	1.68173546498348e-13	23.6103736476471
GGT6	-1.7970664787067	5.19393921009773	-8.30620787937	4.93426314147294e-15	1.84004695093686e-13	23.5158487767266
PRH2	-2.25644588332644	3.64442908017288	-8.29964258514643	5.15608728960316e-15	1.9104948967753e-13	23.4727349933634
TPT1	-1.08472882092273	8.70916806898364	-8.28583731094084	5.65523894151915e-15	2.07776342123536e-13	23.3821421917578
ENO2	1.49555600799413	5.20282544827848	8.28195928812637	5.80386404383567e-15	2.11895791034378e-13	23.3567098433731
ACSL1	-1.2789436932004	5.73518342418252	-8.28090078724456	5.84509837828191e-15	2.12954787150166e-13	23.3497693375215
CTHRC1	2.03616203273085	5.92861836225171	8.24808170221106	7.27796345712094e-15	2.61073938842583e-13	23.1348369641736
ST6GALNAC1	-1.69797213351665	4.52669060105809	-8.21683784078154	8.96309412209898e-15	3.19207125023218e-13	22.9306902211039
FRZB	-1.07456419958081	3.85740108177976	-8.21485972894541	9.08192315930424e-15	3.22778962896497e-13	22.9177807559094
GADD45B	-1.31331355426152	5.74800666849723	-8.19802645318083	1.01582931724286e-14	3.58837070178184e-13	22.8079989843417
SPINK5	-3.0816977489672	6.46277732275423	-8.18787560403426	1.08674076480552e-14	3.8233515998158e-13	22.7418628907683
LRG1	-1.78665274322695	5.10814595234289	-8.17893292838727	1.15325669792804e-14	4.03292477799534e-13	22.6836389352397
MCM7	1.13899382185125	7.29004156251	8.17302125613603	1.19942351170693e-14	4.18596401931386e-13	22.6451700879601
SMAGP	-1.02620418668698	4.9002404913758	-8.1698821868179	1.22467635134584e-14	4.26554773173758e-13	22.6247500718333
LAMC2	2.77132488215619	8.36699558798368	8.14854349727532	1.41084708475569e-14	4.87498055178975e-13	22.4860638028999
EHD3	-1.06465338564631	4.78111782555202	-8.13771561153254	1.51576023786421e-14	5.22712169156538e-13	22.4157734101699
PRR15L	-1.34417579737513	4.03870467966199	-8.11580965453407	1.75217854303726e-14	5.94818505399492e-13	22.2737402547016
PAX9	-1.5416701092441	4.73879884658288	-8.10896129122434	1.83331614560564e-14	6.1994564418878e-13	22.2293843263887
CDC25B	1.25379181408811	6.78638912122743	8.10784340521904	1.84690888804333e-14	6.22126079018852e-13	22.222146070787
TMEM125	-1.0287848401666	4.14723247902341	-8.10540935825372	1.87685106886699e-14	6.28564641621511e-13	22.2063878197945
STRIT1	-1.07547138421795	3.38792085631119	-8.06670355213198	2.42287088026901e-14	7.9163783076707e-13	21.956186930151
MYO5B	-1.12360551788367	4.51859427058373	-8.03714444599861	2.9431717376588e-14	9.50933874050611e-13	21.7656007482676
CGN	-1.02713477401106	4.23579340038791	-8.02078340351745	3.27718292487913e-14	1.05493790456137e-12	21.6602937452055
DIO2	-1.41885733493991	4.7704582591073	-8.01573025020961	3.38772590059063e-14	1.08763751692297e-12	21.6277958149725
RNF222	-1.13750451918225	3.81732540767468	-8.01539328883924	3.39522704759375e-14	1.08763751692297e-12	21.6256291871439
ACER1	-1.08822113133615	3.60571958487121	-8.01039242313974	3.50850210590998e-14	1.1190579519125e-12	21.593480654296
ECT2	1.08549454903492	5.661964376207	7.96411787474832	4.75073541496502e-14	1.48794580042009e-12	21.2965828022044
TTC9	-1.59613911221451	4.97562439880606	-7.95212024760732	5.13828015250982e-14	1.59791337242783e-12	21.2197781842072
VSIG10L	-1.99274783502461	4.86446578695053	-7.95102320861615	5.17523848959626e-14	1.60653793754579e-12	21.2127588754608
CCL28	-1.08696555753531	3.90912450686914	-7.9198504806937	6.3426340054561e-14	1.9193172524834e-12	21.0135522348419
PLOD3	1.17746434609273	5.61444153831864	7.91873149221299	6.38905901774357e-14	1.9283442425304e-12	21.0064104095474
ISG15	2.5935440136189	8.48258052268119	7.90934067702581	6.79214194147463e-14	2.04645591541143e-12	20.9464991001531
ZFP36	-1.7365313142413	8.70238427680649	-7.90424594052803	7.02123816800934e-14	2.10094265800486e-12	20.9140142069428
NBEAL2	-1.06200393984103	5.16364152083863	-7.90194662501287	7.12711773171319e-14	2.12896664318671e-12	20.8993576269753
CLU	-2.33482929342087	6.32227770266728	-7.89972989397101	7.23068813789613e-14	2.15620606029899e-12	20.8852299656716
CDT1	1.06189683534076	5.57437733481314	7.83020110667734	1.13546807972636e-13	3.29021241404902e-12	20.4433597787149
EHF	-1.86294981900848	6.73185240986752	-7.79802491442693	1.39806110218422e-13	3.99790379220659e-12	20.2396984994967
BNIPL	-1.48185806416653	4.81343512551751	-7.77569147480689	1.61475809826975e-13	4.5725223221736e-12	20.098646758218
EPS8L2	-1.16330570664203	6.0794260747705	-7.77325463154445	1.64032273487336e-13	4.6298574437309e-12	20.0832717208539
SMR3B	-1.97744498454341	3.44972706653923	-7.76932004220195	1.68244661610514e-13	4.73340998699046e-12	20.0584531916109
EGR1	-1.88546515569635	8.04890877283888	-7.7385026554228	2.05151920871895e-13	5.68904570379626e-12	19.8643377898093
LOXL2	1.49889475995166	5.18216469095079	7.73819066808801	2.05563750337296e-13	5.69140335790781e-12	19.8623751043209
MMP12	2.24956588768106	6.0998266794149	7.71856863661979	2.33174346270654e-13	6.39485234693456e-12	19.7390351321842
AL512326.5	1.30383620056238	4.47929626583748	7.70924910686662	2.47541170554009e-13	6.75694276676814e-12	19.6805239686513
PLOD1	1.18435578670919	6.76401277528641	7.69665572816017	2.68352526973224e-13	7.29073207057519e-12	19.6015296910654
CASQ1	-1.49503414127681	3.54407281540383	-7.68908166881588	2.81691716560506e-13	7.6293331942476e-12	19.5540595018241
MYOM1	-1.10139498553025	3.50139719955392	-7.6685405991178	3.21254073075563e-13	8.6738599730402e-12	19.4254686025398
LDB3	-1.24161815873984	3.51820120284523	-7.66615918095315	3.26181660383288e-13	8.76613212280087e-12	19.4105746524342
MYL3	-1.12948722179377	3.4747726836712	-7.66326590176873	3.32268901220948e-13	8.91596751119076e-12	19.3924833698178
MMP11	2.44405313615022	5.78833637670537	7.63215513630269	4.05246412914206e-13	1.06768022403947e-11	19.1982275147355
ASF1B	1.1829176914016	6.00475943499898	7.62791851323139	4.16337191864334e-13	1.09359158315496e-11	19.1718130980145
P3H4	1.05583030331363	5.10588234779227	7.62282082792133	4.30079937547194e-13	1.12460091777543e-11	19.1400425957068
MANSC1	-1.16867219693242	4.72100000649747	-7.60136057091223	4.93015734390176e-13	1.27576062621173e-11	19.0064443683609
ATP1A2	-1.20707462547019	3.53563720843338	-7.57504583414694	5.82705238189918e-13	1.49893821611188e-11	18.8429556191666
COL5A2	2.21230966129234	6.50987914120236	7.55173422787414	6.75497169199575e-13	1.71234107738146e-11	18.698430076511
FOS	-2.22096801948349	8.27121677532588	-7.54184649657641	7.19128726943058e-13	1.8150183738715e-11	18.6372157798668
VAV2	1.01878008812293	5.52377053271467	7.54138307164388	7.21240547399604e-13	1.8177140568689e-11	18.6343480189599
P4HA1	1.12480147596102	6.04582234265206	7.52746490363926	7.87598449032657e-13	1.96504684669108e-11	18.5482729388038
MCM2	1.20079990972501	5.69634226482084	7.5088601249652	8.85793597747263e-13	2.18499936328167e-11	18.4333751505926
TOP2A	1.16782072391013	6.44568053431386	7.49336638843661	9.76714698107599e-13	2.38228101786328e-11	18.33783123247
SCGB1A1	-1.05774582699677	3.54043417587633	-7.47563523102304	1.09210411773702e-12	2.64152683477642e-11	18.2286476373148
HOXB7	1.28606616062872	4.69098880210535	7.46968636209637	1.13375371049472e-12	2.73846336591755e-11	18.1920539127926
FUT3	-1.69415580256922	5.01051441606009	-7.45243456451063	1.26360659403433e-12	3.02276220262471e-11	18.0860392077691
COL3A1	2.82447366544773	9.26521251694599	7.44251056232575	1.34484173728795e-12	3.20388766824482e-11	18.0251274444473
ABLIM1	-1.37973640691869	6.4652925231739	-7.43938023182042	1.37151899478353e-12	3.2629785920977e-11	18.005925052791
AC005392.2	-1.80109570468633	4.35299214677261	-7.43743840603581	1.38832928050215e-12	3.29846581445362e-11	17.9940159661645
BST2	2.26441575113363	8.61347209135728	7.42974724840327	1.45693159207274e-12	3.44734560814495e-11	17.9468666271118
MARCKSL1	1.23446814271998	7.63339101394222	7.42357783132143	1.51436866537819e-12	3.57354069208145e-11	17.9090691783326
FUT2	-1.29596844230678	5.12836648371787	-7.41859388911591	1.56239544255723e-12	3.68188317078947e-11	17.8785496836389
CKS2	1.15477480938186	7.56256875650036	7.38941684712792	1.87523473722179e-12	4.33694727074602e-11	17.7001524946758
MMP1	3.21656940629668	7.61425145992555	7.37372238000747	2.06828936886366e-12	4.72693692372188e-11	17.6043833339701
PTK7	1.0267783052551	6.16232052099624	7.36705182508348	2.15616163009366e-12	4.9084385343897e-11	17.563719646668
BEX4	-1.42425759533414	5.13064308260009	-7.35519242609756	2.32157145416775e-12	5.25067102264043e-11	17.4914848199526
SYT8	-1.29867716150415	4.01155429048223	-7.34164720032192	2.5258411829307e-12	5.66849538669306e-11	17.4090759145336
EPS8L1	-1.6715425600844	5.28090826004516	-7.3166493254191	2.95042098740995e-12	6.52879053313143e-11	17.2572537266083
CLDN8	-1.07407833819485	3.70989987258877	-7.30034671888817	3.26446382602045e-12	7.14203989072188e-11	17.1584267452052
CAVIN2	-1.10484808667795	4.09827615633647	-7.29281414295785	3.42048447679208e-12	7.47399462526149e-11	17.1128135508201
SLC25A4	-1.04609636946736	4.57353405681507	-7.28960715335898	3.48912063173706e-12	7.6144155139976e-11	17.0934032801224
SOD3	-1.01089987328105	4.59309199785409	-7.27525089374556	3.81339454079055e-12	8.28058178651715e-11	17.0065819508251
MT-ND1	-1.27537787241788	12.2974143725065	-7.26775475721945	3.99434272621533e-12	8.61976190545725e-11	16.961293494418
BSPRY	-1.28669952296973	4.91192702799866	-7.22949378549045	5.05827965848833e-12	1.07035164340916e-10	16.7306237576514
MMP14	1.24538522975677	8.48763903569088	7.22542962338425	5.18652416358868e-12	1.0948281007139e-10	16.7061694753168
IFI27	2.03921823306018	8.39227605058199	7.17066537154631	7.26130354187827e-12	1.50363378337467e-10	16.3775527085007
CCL2	-1.43013026235987	5.29561605325525	-7.14807643060868	8.33844173726598e-12	1.70839956299396e-10	16.2424978646281
SLC5A1	-1.20475840789758	4.06798128497552	-7.14372586302063	8.56328209501376e-12	1.74829493182491e-10	16.2165197975291
CEACAM6	-2.42700784425936	6.26999518465855	-7.13335462665851	9.12364830709507e-12	1.85400624583501e-10	16.1546344057215
ATP2A1	-1.62400790518276	3.68290629778128	-7.11003060333338	1.05192046384462e-11	2.10323706978807e-10	16.01568243899
COX6A2	-1.35713117621869	3.58898704814405	-7.0903721046394	1.1857168100118e-11	2.35185173648697e-10	15.8988081059394
MT-CO1	-1.0383043825537	13.6304769926468	-7.06711012341018	1.36580868256842e-11	2.67253462999204e-10	15.7607952864731
KRT31	-1.31287730808395	4.11621917994131	-7.06347217943048	1.39630971915585e-11	2.72609122859855e-10	15.7392394527576
PLAU	1.82585078404985	7.31696183594178	7.06094752931596	1.41787004668567e-11	2.76508475509866e-10	15.7242846555671
AZGP1	-2.22776602095601	4.39638404233871	-7.04925185889532	1.52210490177493e-11	2.95512339625534e-10	15.6550529185119
LTF	-3.47147181943007	5.17350150996872	-7.0415112815116	1.59520369269422e-11	3.08329326395892e-10	15.6092763020513
NXPH4	1.48096782608159	5.30065105903406	7.039834713612	1.61148622458578e-11	3.10786629027257e-10	15.599365870164
E2F1	1.08788559614803	5.05196497043026	7.03926678541293	1.61703886592137e-11	3.11512520464831e-10	15.5960091323278
TCN1	-2.33837963731388	4.99058483768029	-7.03645205280652	1.6448378302131e-11	3.15819744356793e-10	15.5793754039766
MYH7	-1.92281484881265	3.77248951434779	-6.99481013497311	2.11550308670282e-11	3.99149363542032e-10	15.3338254773936
SCARA3	-1.15556351729528	5.00749122262485	-6.98958695350327	2.18319299995557e-11	4.10586458900932e-10	15.3030967241878
FOLR1	-1.27756880509022	3.71750774888362	-6.98528285694382	2.24057078373387e-11	4.20469183175919e-10	15.2777869732004
FSCN1	1.52104288910667	8.83536077407077	6.9799015834152	2.31440022457598e-11	4.3385661906341e-10	15.2461581280717
TTC22	-1.07791772575102	5.0911886220661	-6.9717298353464	2.43111649148628e-11	4.53782354761345e-10	15.1981602206889
EYA2	-1.52837040124316	4.62084500819951	-6.96589784773867	2.517938278901e-11	4.68481785545523e-10	15.1639289661885
PLAUR	1.126941197634	5.56784405388064	6.95379300387924	2.70800203119596e-11	5.00104510851301e-10	15.0929419515916
COL5A1	2.08803131358377	6.39350977236229	6.95033934395048	2.76477213682512e-11	5.10047741131457e-10	15.0727041473013
SFRP1	-1.79072234638006	4.63551366419437	-6.94883571757506	2.78985274716484e-11	5.13586528455345e-10	15.0638953506998
TMPRSS2	-1.22662194000142	4.06706108717761	-6.94483530598127	2.85767551157992e-11	5.25516568470583e-10	15.0404658925262
RCN3	1.51898396689368	5.84349312010315	6.93507610103833	3.03001529231107e-11	5.53701115588639e-10	14.9833477672435
LGALS3	-1.05659895156229	8.26108853077063	-6.93463114668098	3.03811202621841e-11	5.54598751955908e-10	14.9807448903073
CA9	2.11913571070799	5.32773372838217	6.92757707627337	3.16935460582765e-11	5.75540255062446e-10	14.9394957323723
AGRN	1.15695507722216	6.91000355360954	6.91040045231417	3.51271537193941e-11	6.34584421185942e-10	14.8391761418702
CITED2	-1.12859720701733	5.64831032666382	-6.90921224105698	3.53777735462739e-11	6.38066888782418e-10	14.832242826243
DUSP1	-1.71373271128985	8.53712959784365	-6.8859596284583	4.06519335580617e-11	7.26106074783225e-10	14.6967288216269
IFI6	2.38410179538891	9.24043527291856	6.87957028852716	4.22319150877924e-11	7.52782805787005e-10	14.6595481006935
C6orf132	-1.23148264095783	5.79967159737902	-6.87713044224601	4.28510592277294e-11	7.63038033180887e-10	14.6453565457772
PTHLH	2.26918197469367	6.20129323460852	6.87225463763785	4.41152366041105e-11	7.82349129796929e-10	14.6170065730802
SERPINB1	-1.78145417057029	8.03166387780723	-6.86644699091615	4.56689627234412e-11	8.07436533836273e-10	14.5832567951463
SPDEF	-1.07147529860151	3.64839667968238	-6.85683942943481	4.83582857402008e-11	8.50666208248077e-10	14.5274684669298
C1orf116	-1.470171918496	5.97496858942738	-6.82723253224876	5.76637867323575e-11	1.00121121230709e-09	14.3558936410863
MYOZ1	-1.73751359063255	3.85716461774466	-6.81287524669428	6.27896799934515e-11	1.08372871861839e-09	14.272879231573
TRDN	-1.07299180716002	3.49383339646811	-6.81049676648508	6.36810698382462e-11	1.0969394967686e-09	14.2591386104892
SOCS1	1.00159972696917	4.81705622128988	6.79911234410238	6.81229603051484e-11	1.16882891991543e-09	14.1934168306338
CD24	-1.99334870424158	8.25168485147557	-6.78320458126033	7.48439856904597e-11	1.27785099097976e-09	14.1017116031523
CXCL17	-2.47457220963331	6.26246401437149	-6.77236066164488	7.97950208194728e-11	1.3544154849621e-09	14.0392852301906
TFF3	-2.09600649103824	4.36853889784353	-6.75267988121502	8.96166265438489e-11	1.50209196464016e-09	13.9261668262482
SLC2A1	1.61241824765837	8.77980832639258	6.75251536925869	8.97035393554918e-11	1.50210301718835e-09	13.9252222478952
ARTN	1.07797554194968	4.40363691239871	6.75128828574254	9.03544357142207e-11	1.51154898939784e-09	13.9181772152802
ADAMTS2	1.36129776243359	4.92716999381044	6.74020736062113	9.64464760884251e-11	1.60026201627452e-09	13.8545995128367
SCNN1A	-1.70250183258325	5.67236101544642	-6.73419910182816	9.99166886549488e-11	1.64933567101984e-09	13.8201575485577
PKIA	-1.00527693832068	3.96375165496838	-6.72746820848087	1.03950165727532e-10	1.7094354448961e-09	13.7815989672461
ITGA5	1.55682851032896	6.07908570929785	6.71809946500265	1.09831976411528e-10	1.79767280940485e-09	13.7279747072732
SPARC	1.9096814662661	9.03625013156978	6.71414027463566	1.12414836106387e-10	1.83822006647204e-09	13.7053292624965
GRHL1	-1.13183353263543	5.00768507330169	-6.71051933150829	1.14829249074342e-10	1.87067481069193e-09	13.684626791393
IGF2BP2	1.45508160643355	5.53732153103709	6.70789049899539	1.16613995014853e-10	1.89620235591378e-09	13.6696016065051
COL1A2	2.45408994006226	8.56948454804395	6.70430817611823	1.19090037341284e-10	1.93285461351209e-09	13.6491334452945
CMYA5	-1.21100483019481	3.65224964650369	-6.69643753787319	1.24712992194379e-10	2.02035047354894e-09	13.6041906143457
TST	-1.09475699157759	6.15367941330885	-6.69235141100378	1.2773428845767e-10	2.06162431278064e-09	13.5808728604823
ADAM8	1.05893372631983	4.96048029923941	6.67560198480562	1.40888692537782e-10	2.25136768021628e-09	13.485397031301
CYSRT1	-2.25829068553362	5.64707698326201	-6.64178726235799	1.71631339643257e-10	2.71046354805299e-09	13.293164984565
AIM2	1.45251565457873	4.9935500253729	6.63666629523426	1.76828631589661e-10	2.78433148203793e-09	13.2641138125587
KLF6	-1.08774022982761	6.60624187902389	-6.59579520173166	2.24239980030104e-10	3.47123489086601e-09	13.0328283264481
ANXA1	-1.93828407699167	9.86605914301441	-6.59175450943519	2.29555879488883e-10	3.54685048395703e-09	13.0100181552392
DUOX1	-1.2261188256841	5.66745078593278	-6.59161943223823	2.29735707488001e-10	3.54685048395703e-09	13.0092558025046
CES2	-1.11550874818318	5.81373804959118	-6.58127633294616	2.43924301821297e-10	3.74267992618317e-09	12.9509144733553
PIGR	-2.601825105896	4.6244485200413	-6.57135029325979	2.58348544103757e-10	3.93625537669897e-09	12.8949876122629
LAMB3	1.60550633380439	8.88178166750189	6.54326616636747	3.03851626571774e-10	4.55385204539366e-09	12.7370813126676
PCSK9	1.3187784028843	4.98076892876079	6.53876319902591	3.11845255389174e-10	4.66562295756226e-09	12.711808267852
BPIFB2	-2.6028082624881	4.19693017754248	-6.52760669103098	3.32550412130997e-10	4.96260962061809e-09	12.6492462054984
FST	1.67578848336553	6.3219655311423	6.51330807839748	3.61069691815147e-10	5.35607213199385e-09	12.5691772971353
MB	-2.24678784348427	4.43246434536623	-6.51054340868087	3.66854633828896e-10	5.42340700180834e-09	12.5537104616624
COL6A3	1.86883283674086	6.26251083599447	6.50805819088851	3.72132430310798e-10	5.49210701174793e-09	12.5398110707464
ATP12A	-1.54254559847307	4.18262322179933	-6.49359598631215	4.04357341039983e-10	5.93250471289917e-09	12.4590028507173
TCEA3	-1.10481647374452	5.02189380756737	-6.46731628696518	4.70071816492319e-10	6.78797735009431e-09	12.3124981713555
DEFB1	-2.38280804712279	6.71481601583349	-6.37898205668955	7.77407966502666e-10	1.07791080705764e-08	11.8232312173869
STC2	1.03277972977547	4.40139287106312	6.37871589282289	7.78581666388313e-10	1.07867937312271e-08	11.8217644340438
COL12A1	1.69072602173491	6.00917329553328	6.37710268845045	7.85732676775284e-10	1.08685739206049e-08	11.812875303623
DMBT1	-1.74445115175386	3.91415127723075	-6.37310435783786	8.03735329561055e-10	1.10911654233802e-08	11.7908506933989
COL6A1	1.81930938917612	7.9299042723938	6.34606027448371	9.36580200072339e-10	1.27299990839991e-08	11.6421464577969
LMOD2	-1.18176189084342	3.56332620687931	-6.34050115001133	9.66443040031757e-10	1.3087562629979e-08	11.6116368257872
MPZL3	-1.00218013990558	4.99110972051823	-6.33818408698923	9.79163873541229e-10	1.32289673062223e-08	11.5989261205468
POSTN	2.20816114683614	6.56820699321384	6.33801140728044	9.80118443596777e-10	1.32315989885565e-08	11.5979789891506
KRT23	-1.67477306831512	4.85469967377865	-6.33763476760788	9.82203667173576e-10	1.32494785932051e-08	11.5959132232054
TGFBI	2.08028533046608	7.41536248642521	6.33644979388058	9.88792555103011e-10	1.3317728033348e-08	11.5894145556566
CYP2C18	-1.03687971492931	4.13618449534324	-6.32656575988481	1.04546649140816e-09	1.40376244779284e-08	11.5352431704641
DUSP5	-1.24463331476546	6.14946740624943	-6.31732265605973	1.10134067660565e-09	1.46972014429788e-08	11.4846410152062
FHL1	-1.60910806404707	4.77515690918532	-6.30439868029382	1.18440218806394e-09	1.57093405218078e-08	11.413979284465
NLRX1	-1.00657167763505	5.31176143775823	-6.2750617804111	1.39640494882607e-09	1.83396622803967e-08	11.2539776842495
LINC02560	-1.32527083556484	4.68719657423733	-6.27223715426412	1.41867998787991e-09	1.86181703006245e-08	11.2386015498166
APOBEC2	-1.15002073966503	3.60034562663738	-6.25492173540837	1.56304012631772e-09	2.03745088322029e-08	11.1444556804609
TMEM45B	-1.57791408422244	5.0045506058006	-6.23483802376712	1.74856649361935e-09	2.2589974396425e-08	11.0355007063942
ENO3	-1.38420533362868	3.87076329985577	-6.227349595041	1.82312665031037e-09	2.35009256958957e-08	10.9949424414428
FOSB	-1.77340588822179	5.49726826005489	-6.22623677236646	1.83446931266655e-09	2.35947437814535e-08	10.9889183544552
PMEPA1	1.40882880781008	5.90308634838777	6.21168189198683	1.9893432887547e-09	2.54551163656599e-08	10.9102017689516
SERPINE1	2.15171870500938	7.52836907541133	6.19934419941823	2.13059873735564e-09	2.71230826104156e-08	10.8435840069874
CERCAM	1.10997018780121	5.24685086287407	6.19575569165873	2.17349700353762e-09	2.75684270332175e-08	10.8242263217243
SLURP1	-2.94643867393582	5.92549674467348	-6.19068623143645	2.2355441774404e-09	2.82663623296942e-08	10.7968941326812
ADAM12	1.10968039086117	4.41240937821272	6.18052290257151	2.36520786924171e-09	2.97401408251584e-08	10.7421485671159
XIRP2	-1.15863419702336	3.52214944059682	-6.15927667515804	2.66051247208005e-09	3.30476638382839e-08	10.6279217604862
MYH2	-2.07566693771918	3.89823112704828	-6.14471573583035	2.88344600383735e-09	3.55631814141837e-08	10.5498077026619
RAB11FIP1	-1.04809029050426	4.74628124686493	-6.1419378064907	2.9280080652854e-09	3.60362264713394e-08	10.5349209085266
CXCL13	1.63605387909767	5.43598936817513	6.12564490490525	3.20327142298273e-09	3.91473486535047e-08	10.4477098933455
LUM	1.88683912043152	7.96185774195704	6.11999609125079	3.30449819168354e-09	4.03561262329375e-08	10.4175141755966
SPINK7	-2.0652692511277	4.55528331901116	-6.11785599218802	3.34366116751641e-09	4.07915834408119e-08	10.406079759863
CLDN4	-1.60209385900305	6.89652786154606	-6.1089140296903	3.51226927910243e-09	4.26245083592814e-08	10.3583360020521
PPP1R1B	-1.01979184908204	3.68682522285063	-6.09449656723791	3.80180314783881e-09	4.57556336002854e-08	10.2814678312204
NRAP	-1.54085445170816	3.7133087959155	-6.08119690997216	4.08952708281209e-09	4.88471290447e-08	10.2106809222744
RAC2	1.19126068651737	6.34379575150926	6.07062771519796	4.33328027798504e-09	5.1511314703829e-08	10.154510133577
CRAT	-1.17239038412543	5.0995584250756	-6.0388357292808	5.15538460604527e-09	6.07449410786727e-08	9.9859952150389
NCCRP1	-2.33092764966046	6.59000596330999	-6.01692079786419	5.80901029805124e-09	6.74426095603749e-08	9.87022498807878
NIBAN2	-1.04659688255586	8.73361506225816	-6.01659379091913	5.81935274005483e-09	6.74727216831257e-08	9.86849992660199
CHST2	1.32901955162123	5.26082663929138	6.00882592791291	6.07039609899866e-09	7.02133113940377e-08	9.82754303892246
INHBA	1.61215720346834	5.06329744011519	6.00632355697507	6.15350141881987e-09	7.10160551416488e-08	9.81435759200631
CXCL12	-1.04494731666006	4.49486210714989	-5.986810465637	6.84085515976865e-09	7.8069130148998e-08	9.7116830312846
MYBPC1	-1.62426189798423	3.83569880341674	-5.98542992705545	6.89223329956792e-09	7.86039573752294e-08	9.70442851508129
KRT13	-3.9233264328271	9.03064882532737	-5.98273412731512	6.99365041769675e-09	7.96562603166703e-08	9.69026618276418
NPNT	1.07870160351938	5.29014163112824	5.97996943067483	7.09917495807731e-09	8.06998249966817e-08	9.67574695534753
MT-RNR1	-1.28003128461449	11.0835252770638	-5.96886766065998	7.53881631965155e-09	8.54742748741744e-08	9.61749587963728
LYPD2	-2.42026059377264	5.34917533739608	-5.94964088789914	8.36400861788442e-09	9.37921507279183e-08	9.51680846870217
LIPH	-1.0073231453925	4.31443891040038	-5.94232082078789	8.70085493444367e-09	9.73188109719567e-08	9.47853979214705
LGALS1	1.56487541059001	9.41451764458007	5.93546502689799	9.02834340359724e-09	1.00594114122614e-07	9.44273100028363
MT1M	-1.10876425467366	4.31223334535326	-5.93124132170753	9.2360680886092e-09	1.02580437348934e-07	9.42068574431158
LAMA3	1.53167151270306	6.14733366179038	5.92571876117642	9.51473122638461e-09	1.0554079255254e-07	9.39187936784212
POF1B	-1.41663546736745	5.15276178285082	-5.92100415161992	9.75911508458605e-09	1.08045129814409e-07	9.36730364268493
TFF1	-1.06994421021162	3.58469618255953	-5.91407650498543	1.01293796499052e-08	1.11859953457894e-07	9.33121929515855
PLAC8	-1.39152496000194	4.36970615758067	-5.90939373239698	1.03874021285835e-08	1.14419106938192e-07	9.30684628691591
AADAC	-1.04621660043778	3.78906711316506	-5.89404460979754	1.12789874438299e-08	1.23304184767293e-07	9.22706076507311
CRYAB	-1.63059281687102	5.61853236113866	-5.87740398212549	1.23301040642743e-08	1.33870799426021e-07	9.14074221284418
PTK6	-1.29586680469645	5.74848999287041	-5.84588256343831	1.45898596409253e-08	1.56070273738768e-07	8.9777493069651
COL6A2	1.68419786373879	8.17002864584343	5.83420967811158	1.5525419543564e-08	1.6536708339521e-07	8.91756209094486
KLK11	-1.92032163858385	6.04851258658988	-5.82520362855594	1.62870390980264e-08	1.72424793855398e-07	8.87118904450863
KLHL41	-1.49669346249902	3.78116161563995	-5.81498667584111	1.71952799734927e-08	1.81598423734612e-07	8.81864804297476
THY1	1.04220853729164	4.93790868790341	5.81078806488581	1.75826916922004e-08	1.85464915699376e-07	8.79707725466246
SMPX	-1.13847992027458	3.65143028618677	-5.81028252759591	1.76299093572435e-08	1.85809635950062e-07	8.79448081960519
CEACAM5	-2.339611975588	5.88480440604332	-5.80818634993203	1.78270189270503e-08	1.87474356651317e-07	8.78371673662543
SLC16A1	1.06716328395658	6.58222951239605	5.77660426394951	2.10705819948643e-08	2.17771029935052e-07	8.62190420218868
PIM1	-1.02144079570495	6.74460619265399	-5.76702850385526	2.21631528759028e-08	2.27711685742683e-07	8.57297764130873
FKBP10	1.41389451067962	5.8179187014848	5.7625804344854	2.26892913655168e-08	2.32568575120939e-07	8.55027206225254
MT-CYB	-1.03922247463816	12.6459004035236	-5.74391719035249	2.50329071204889e-08	2.55376761027679e-07	8.4551524571656
KRT17	2.22184962063415	12.0329544883007	5.74058002447707	2.54761679703096e-08	2.59151556777419e-07	8.43816949452268
EVPL	-1.37116468872884	6.75426583449552	-5.73071353143422	2.68319631401147e-08	2.72306898650989e-07	8.38800354434468
BPIFA1	-1.59621375232926	3.82998218443092	-5.7013652850293	3.12944285054366e-08	3.13214064610447e-07	8.23918137344684
SPP1	2.31844991155851	6.72291523893704	5.69207256473652	3.28526736924018e-08	3.27492451261121e-07	8.19218339305029
ITGA6	1.40176685885103	8.15478129099995	5.68846850925554	3.34771694449351e-08	3.32575531023129e-07	8.17397201114953
TMPRSS11E	-2.04012199312387	5.77279988252653	-5.67176263082532	3.65263920058251e-08	3.6080948200876e-07	8.08967480731518
TYMP	1.36079788740133	7.7248522329452	5.65563155474523	3.97269172567911e-08	3.90651758343883e-07	8.00846255418436
LGALSL	-1.100747716895	5.5134954426558	-5.64636680122182	4.16870671003233e-08	4.08083346572305e-07	7.96190105732296
RPL39L	1.32690275814171	5.81471366817221	5.64042422017492	4.29936494773221e-08	4.19224191292029e-07	7.93206724533662
NR4A1	-1.06837612364162	4.70685256030385	-5.63648885727249	4.38807941616625e-08	4.26680083933753e-07	7.91232395636213
ALG1L	1.08501319339724	5.05819134472424	5.63133814340525	4.50689188659202e-08	4.37001710588117e-07	7.886499759175
AQP3	-2.26701244763348	8.88730322550923	-5.63001714366078	4.5378654180692e-08	4.39282525045443e-07	7.87987963931111
MALL	-1.12600002890635	4.9677034491749	-5.62186724369105	4.73359681345995e-08	4.55697006668906e-07	7.83906388624051
FN1	2.14208370528264	7.17791226389183	5.62113564724481	4.75156434766277e-08	4.57173995107995e-07	7.83540223354625
MUC5B	-1.64212848763066	3.95287583094283	-5.6110245952985	5.00679868838903e-08	4.79875614520061e-07	7.78483469312735
NID1	1.26589604282215	5.53418366010271	5.58730631478941	5.65908687198734e-08	5.37073557905502e-07	7.66649627340449
SERPINB2	-1.67259310775417	5.36324447374913	-5.58045614870721	5.86241301728238e-08	5.53914964083958e-07	7.63239217113121
PXDN	1.12948469360316	5.09996271987812	5.56682637552068	6.2883599977781e-08	5.89724229193891e-07	7.56463362421516
ACTN2	-1.43141407295813	3.76983407491365	-5.56102821338668	6.47856733919174e-08	6.0585332371158e-07	7.53584859867381
KLK13	-2.46055888054793	6.08722702991846	-5.55929067675726	6.53665023428173e-08	6.10052324919701e-07	7.52722720662892
CLIC3	-1.84907525884174	6.194572574908	-5.5447234142198	7.04398119216424e-08	6.53199853362834e-07	7.45503061354706
BGN	1.64633227944305	8.58627504926085	5.53515311630934	7.3979472812814e-08	6.84202081271989e-07	7.4076811312383
TENT5B	-1.55164009011374	5.81219777015789	-5.53124652498463	7.54736291515491e-08	6.95067822143959e-07	7.38837174204974
TNNC2	-1.83667122818577	4.28079226017073	-5.53046534638495	7.57759133700318e-08	6.97482838974156e-07	7.384511852382
TREM2	1.12326567705177	5.12994022222631	5.52646458461999	7.73426217774727e-08	7.10401771231375e-07	7.36475042971215
TNNI2	-1.85767528281694	4.58835871115856	-5.5263040588147	7.74061379127345e-08	7.10610380469305e-07	7.36395776301513
NEB	-1.07057333634576	3.655958542967	-5.52081400177839	7.96092595657664e-08	7.29812086208905e-07	7.33685919897129
MGP	-1.32407972435809	5.09489400955226	-5.51224151497469	8.31719707119988e-08	7.59936972691216e-07	7.29458875159904
LYZ	-2.21273223910453	7.2357617655501	-5.45570893648148	1.10870330327472e-07	9.90665368215972e-07	7.01713994630531
MUC1	-1.34639679662436	5.43413873989596	-5.45471450962121	1.11430157296885e-07	9.95157020166797e-07	7.01227994716892
COL10A1	1.37856764993746	4.53262959345277	5.43397307670731	1.23754021944141e-07	1.09616572428526e-06	6.91107307514914
DHRS9	-1.05148150202096	4.26993343902688	-5.38411543709725	1.59051627021258e-07	1.37873772253619e-06	6.66905885958232
SLPI	-2.18793963511395	10.4431815366093	-5.3809812019727	1.61571184120884e-07	1.39918556512441e-06	6.65390476421728
ZBTB7C	-1.06790489800919	4.74682013474099	-5.38030172239204	1.62122502638702e-07	1.40186861144638e-06	6.65062040074959
KLK12	-1.70053711206261	4.78774798660924	-5.37102174901251	1.69837696188186e-07	1.4634950416216e-06	6.60579766954585
B3GNT3	-1.07458938802543	4.94277841296899	-5.36086890503734	1.7868751385071e-07	1.53443937559671e-06	6.55683022461717
RAB25	-1.17052975696468	7.80507347022144	-5.34862649750804	1.8995601671437e-07	1.6208153018524e-06	6.49788395416322
LAMP3	1.07066252390553	5.58941331661223	5.34667901266208	1.91811115215187e-07	1.63504188520435e-06	6.48851696919562
ZNF185	-1.35009248351854	6.99158169486804	-5.3394814016435	1.98821309128473e-07	1.68901126754749e-06	6.45392185981703
MPZL2	-1.04665854502277	6.81933155470356	-5.33504381186514	2.0326677024188e-07	1.72268807203561e-06	6.43261143721145
PDGFRB	1.11248183831632	5.6157687519555	5.32424897488461	2.14487859049714e-07	1.8071455300469e-06	6.38083159765657
TFRC	1.0788616504436	6.81800373368869	5.31135150356421	2.28685230660671e-07	1.91376900142027e-06	6.31907703927838
ZNF750	-1.24467661454261	6.44897697543769	-5.30303669366005	2.38317740923609e-07	1.98294479607484e-06	6.27932895441032
KREMEN2	1.05805664740174	4.48125139087408	5.29463535980019	2.48450405986805e-07	2.05840333980029e-06	6.23921840451742
C5orf66-AS1	-1.03627796075074	4.2209309897971	-5.27658084854341	2.71661506575876e-07	2.2326498994898e-06	6.15319483512493
PDPN	1.27307897510088	6.44763521645846	5.27312149269955	2.76343240682936e-07	2.26684763848014e-06	6.13673936491699
MUC4	-1.22525479474839	4.18325636440013	-5.26572574526603	2.86616618855914e-07	2.34449432474201e-06	6.10158860870214
PRSS3	-1.47168348705642	4.61488155273415	-5.26237017974034	2.91399224484016e-07	2.37691685919866e-06	6.08565336034292
NELL2	1.39841100993754	5.06184432216044	5.26180614090912	2.92210706515751e-07	2.38205047933136e-06	6.08297560480293
GBP6	-1.5847197147528	6.49739119428542	-5.2616413948622	2.92448140246042e-07	2.38212552029225e-06	6.08219352238214
MYO1B	1.06479831284733	6.13497780007857	5.25952950702624	2.95508457818034e-07	2.40368042639003e-06	6.07216972849449
PCP4L1	-1.3007697504188	4.58568574151904	-5.25001810770987	3.09681069181935e-07	2.51661027522324e-06	6.02706562506302
COL5A3	1.03952783807487	5.16055030851266	5.24288140984113	3.2074637974493e-07	2.59683784437841e-06	5.99326615798637
TNNC1	-1.70908427761809	4.19788184645699	-5.24247911295131	3.21381431360455e-07	2.60077027283565e-06	5.99136198838237
ELF3	-1.27702010687896	5.59124629846932	-5.24085080449421	3.23964313231366e-07	2.61438300042828e-06	5.98365601900014
HSPB7	-1.28851095608515	3.89244508568158	-5.23834227427275	3.27982915756802e-07	2.64436225828922e-06	5.97178820777984
UPK3B	-1.13772591005889	4.29428565021273	-5.23066759450056	3.40580358683663e-07	2.73652693563141e-06	5.93550812348586
SLN	-1.66063630791702	4.03264536329534	-5.21220152792359	3.72846026870644e-07	2.97167668556168e-06	5.84839190427668
BPIFB1	-2.61125560911386	4.71391072982916	-5.20554163101569	3.85195469246987e-07	3.06169744269113e-06	5.81703448953589
RBP1	1.35942009147771	6.21777142019255	5.19262340239023	4.10291272322016e-07	3.23459597441734e-06	5.75630357846582
AEBP1	1.46986091038053	7.09289380607504	5.19048226234845	4.14601230510621e-07	3.26414124292155e-06	5.74624958578301
CYP4X1	-1.06527186746603	4.37252553382178	-5.18259676969929	4.30856155963596e-07	3.38446547411187e-06	5.70925144492044
MYL2	-1.77719120114344	4.06024889194052	-5.1800288155991	4.36281874638881e-07	3.42091348349217e-06	5.69721270948654
ITGB4	1.00617341327391	8.51153685406812	5.14775025850744	5.10397471519657e-07	3.91492083633077e-06	5.54630477655079
AC010677.1	1.21803247483126	4.45551050978032	5.14751738881892	5.10974163708289e-07	3.91492083633077e-06	5.54521887384236
SULT2B1	-1.47246970665598	5.61076898797187	-5.14033952801091	5.29063010849571e-07	4.04816886377209e-06	5.51176727342916
RNU6-140P	1.02124013075291	5.33839555733169	5.10656723601885	6.22844053473895e-07	4.68545537418915e-06	5.35488915015913
STAT1	1.06464275716339	7.02419777700449	5.07654823329056	7.19577189898206e-07	5.3416183981574e-06	5.21615902306937
CYP4F22	-1.28277969567708	4.36724728549139	-5.04319132826944	8.44145935257641e-07	6.17709618656697e-06	5.06279342565644
PSMB9	1.04684758976104	6.12156059528656	5.04318153398355	8.4418541050987e-07	6.17709618656697e-06	5.0627485167722
MMP3	1.94723187587522	5.90136703729783	5.00618843752522	1.00676832697893e-06	7.24498777451987e-06	4.89364160837086
MYLPF	-1.49090033879793	4.0497255178855	-5.00110094680902	1.03137246118945e-06	7.40063923016656e-06	4.87046567325685
TMPRSS11A	-1.74412301455666	5.0647329683907	-4.99134023081187	1.08021670048341e-06	7.72248515554953e-06	4.82605562095398
HTRA3	1.19106759279	5.43806111899301	4.98620999464219	1.1067792499845e-06	7.89617396086851e-06	4.80274250380806
TCAP	-1.93188750364099	4.30715873715049	-4.95840796577304	1.26209093774571e-06	8.88053078013802e-06	4.67674890486936
P3H2	1.40758569143678	5.70816540107586	4.95605717773402	1.27614961944449e-06	8.96496394619841e-06	4.66612239377465
PITX1	-1.25730177190015	7.23146232124552	-4.93700783744617	1.39579685102547e-06	9.69515845538671e-06	4.58016621304509
RHCG	-2.49898265901218	7.9301879138753	-4.92427932818665	1.48171451284351e-06	1.02356438878103e-05	4.52288498225155
CKM	-2.15964891043649	4.52507113369361	-4.91291050251337	1.56276005768194e-06	1.0735884183247e-05	4.47182678156251
H2BC12	1.100050195225	7.29559023901622	4.90346686828	1.63332457053479e-06	1.11634016467282e-05	4.42948955558787
KRT7	-1.49797276589328	4.7669795024211	-4.89290662771887	1.71588051768693e-06	1.16818057918366e-05	4.38222690610286
FCGR3A	1.08203291952717	5.36073969659639	4.88836284091777	1.75263006017205e-06	1.1908721224306e-05	4.36191723495243
OASL	1.1918101316531	5.13745309427008	4.8865045449902	1.76787784359636e-06	1.19936083545893e-05	4.35361562379783
TPPP3	-1.3029527246147	5.81720114961352	-4.86891151475597	1.91872972669814e-06	1.29464076677443e-05	4.27515254425401
TNFRSF18	1.08350484216895	5.54194596538258	4.85182321760354	2.07711645423764e-06	1.39341229008276e-05	4.19916716442703
EMILIN1	1.07531075025604	5.34559143750378	4.84991228942012	2.09559408464541e-06	1.40364503785e-05	4.19068387142992
OLFML2B	1.02148334439396	5.24525473732403	4.84058818669411	2.18805395758887e-06	1.45884225388247e-05	4.14933100266403
LCN2	-2.12912980022595	8.10396158416139	-4.8401241334532	2.19275706490652e-06	1.46141845715067e-05	4.14727464482326
ACTA1	-2.38428338863697	4.63736241084231	-4.83875445115577	2.20669558101879e-06	1.46902154218051e-05	4.14120613898758
PTN	-1.38266379059705	5.28206416649335	-4.80886281481168	2.53308755616486e-06	1.65903421551753e-05	4.00912732883453
SCGB3A1	-2.44713997982151	4.7626113489212	-4.80691828359555	2.55586239474061e-06	1.67080869385915e-05	4.00055905150027
PLEK2	1.17842357301931	6.68019350224776	4.80180951271815	2.61664331128464e-06	1.70797763365899e-05	3.97806191307591
KLF4	-1.12610210781066	6.96596170894315	-4.79089240864106	2.75123898475836e-06	1.78512767956657e-05	3.93005442666444
IFI44	1.1599852303487	6.00544253734888	4.78804250147867	2.78746025670293e-06	1.80673318514002e-05	3.91753721070495
MFAP4	-1.21903504108184	5.21424667165222	-4.78594275102105	2.81444127188324e-06	1.82070931463026e-05	3.90831880350328
SPRR3	-3.21299350488337	8.52084301837156	-4.78238053767923	2.86079178404995e-06	1.84863409718849e-05	3.89268761643155
AGR2	-1.49413277474329	5.0758804103389	-4.77940024968303	2.9001355172811e-06	1.87197405609527e-05	3.87961747547897
SULF1	1.17345813939401	5.30717896162438	4.77499408163359	2.95926066464722e-06	1.90589957377335e-05	3.86030666210247
EPHA2	-1.00113193528151	7.06811271049453	-4.77262049277935	2.99159141872443e-06	1.92387609147289e-05	3.84991020344573
CTSV	1.01495295865659	5.66068630816194	4.76077163888051	3.15814853430816e-06	2.01757728264771e-05	3.79807666081106
OAS2	1.05364721544003	6.25661180443399	4.75313436765571	3.27020712694737e-06	2.08152986534315e-05	3.76472451067296
HLA-B	1.05486077405597	10.7513375362943	4.74485359866674	3.39603892265463e-06	2.15768032973478e-05	3.72861322547439
MYL1	-1.81046802698474	4.17478017031002	-4.73873518741043	3.49199832139958e-06	2.21703065137345e-05	3.70196581926618
GSTA1	-1.73079790851642	4.57495584207765	-4.71939819247129	3.81277010472454e-06	2.39795562924442e-05	3.61793870714636
A2ML1	-1.75124100248926	6.46314891095483	-4.69700818077265	4.2197081235265e-06	2.62544540804623e-05	3.52100803374108
OAS3	1.00859420767512	6.27678206964304	4.65836956684156	5.02231922339931e-06	3.06997856354858e-05	3.35465288643648
SERPINB13	-1.46202896027878	6.10045737655444	-4.6078443975421	6.2959181118596e-06	3.78211155288151e-05	3.13888342832723
SLC34A2	-1.10133012783541	4.01855441384319	-4.60171834093764	6.46999025311227e-06	3.87731865994323e-05	3.1128580913977
MYH14	-1.13978603785383	5.89360802325577	-4.59900445119629	6.54857708327003e-06	3.91632795003941e-05	3.10133810287709
MMP13	1.90781945503087	5.27723862769609	4.59835333889281	6.56756765738473e-06	3.92498938755508e-05	3.09857510658958
CSRP3	-1.27908462619439	3.84100155788415	-4.59276881376632	6.73263830832146e-06	4.00870480150297e-05	3.07489086594867
TNFRSF12A	1.05962884920271	6.95271857451556	4.57275507698854	7.35762196220142e-06	4.33028004297863e-05	2.99021340904392
IGHG1	2.68029373898498	10.3045328206819	4.57199262240884	7.38250224817022e-06	4.33905759878111e-05	2.98699373321027
APOL1	1.35315893386726	8.04478994904955	4.55184892240135	8.06991347129203e-06	4.70339836353918e-05	2.90209760621751
FSTL3	1.08920262515334	5.3418986566741	4.5490127846465	8.17150595471561e-06	4.75624252009934e-05	2.89017037932229
LRRC15	1.08505583186198	4.48964093921538	4.52808478277724	8.96009528849676e-06	5.1566443968662e-05	2.80235553644754
MGST1	-1.10547308985161	4.57884936393025	-4.52000181923247	9.28383299421927e-06	5.31835367086607e-05	2.76853192669981
CSTB	-1.33701822620734	9.36546662836569	-4.5133834483698	9.55725050945531e-06	5.45524475982183e-05	2.74087556723959
ALDH1A1	-1.80824616690594	5.78658088213848	-4.48407746750211	1.08636907842256e-05	6.10688105252709e-05	2.61883196532708
WFDC2	-1.97880009665472	5.77675319627003	-4.48394143750038	1.08701371117115e-05	6.10853300420959e-05	2.6182670660405
TNNT3	-1.4641389172836	4.49426066170059	-4.45745343076946	1.21978775497531e-05	6.7587030712361e-05	2.50854975778371
ASPN	1.21181588269558	5.00269450486742	4.43278588018212	1.35733003278964e-05	7.4141477803813e-05	2.40687652722531
CRCT1	-2.06398984409368	6.07168937491659	-4.43152147011394	1.36476687159288e-05	7.44593203909464e-05	2.40167806242049
CDH3	1.06139744145664	7.71125318296497	4.36125532898636	1.8454365511922e-05	9.77144345971789e-05	2.11480271152959
LTBP1	1.04069541067964	5.88997956416835	4.34397670678049	1.98641967547683e-05	0.000104322975417458	2.0448675554062
ECM1	-1.4245224067268	7.19777477659565	-4.32366823235504	2.16531980616904e-05	0.000112298068310743	1.96297708124873
EEF1A2	-1.08025579732738	4.18920484995141	-4.32352370231805	2.16664662373871e-05	0.000112298068310743	1.96239548260216
ODC1	1.38052964782653	8.04409663259782	4.31483760284941	2.24783152457859e-05	0.000116091298933975	1.92747304602427
DES	-1.97738990223822	4.70570299386988	-4.30584776028017	2.33491750678124e-05	0.000120090337804475	1.89139370089843
KRT80	-1.2639238141672	6.21158885734533	-4.30459648511688	2.34729179054218e-05	0.000120477708612709	1.88637708885089
TNNI1	-1.00756149520186	3.93874248693825	-4.29713760799669	2.42236715960049e-05	0.000123674946011265	1.85649927623288
H19	-1.77394751259752	6.05530258862147	-4.28050737243412	2.59811208977905e-05	0.000131836019940274	1.7900464113769
KRT24	-1.74502565948641	4.65209428410722	-4.28016330500162	2.60187381556835e-05	0.000131988443047256	1.78867391949461
TGM1	-1.82445132931637	7.03913984617039	-4.2727526789859	2.684170636973e-05	0.00013564954046107	1.75913611589001
CXCL9	1.55866517333767	5.95171611019146	4.18551528941013	3.86034274379185e-05	0.000187390241579956	1.41478145441838
MTND2P28	-1.12949608370205	7.62218933406846	-4.16605337572576	4.18295752032542e-05	0.000201041434240012	1.33880752729537
MYBPC2	-1.09398056464072	3.83721692754743	-4.16464508355971	4.20727437891779e-05	0.000202067521535723	1.33332199613076
CNFN	-2.13754135946467	8.54934746811016	-4.14969814105677	4.47381270821222e-05	0.000213047438647842	1.27520153154137
HTRA1	1.02215044949839	7.26388575286001	4.13800707229617	4.69343783938328e-05	0.000222221138351134	1.22986932596869
MMP2	1.21286543262046	7.15004725317776	4.12504656769	4.94891712272015e-05	0.000232677664311285	1.17974629957862
ALDH3A1	-1.80787780064316	6.49467538117595	-4.11339056566061	5.18995674699131e-05	0.000242704341430864	1.13478642385659
CXCL10	1.74192344966669	6.54203499598645	4.07568827828957	6.04858055216802e-05	0.000278814267644272	0.990127845448576
AL162413.1	1.01592737466177	4.26043112969061	4.07396205586251	6.09096598535237e-05	0.000280545285995534	0.983532688856041
TENM2	1.08748120089549	5.28062704119626	4.06965351948554	6.19799442943455e-05	0.000284797026355152	0.967082375194673
SLC7A5	1.08388426484326	8.21261300878052	4.05679023842492	6.5282859392574e-05	0.000298477552197867	0.918060856796031
CAPNS2	-1.2247513186093	5.88805888935613	-4.00661190690684	7.98393902939185e-05	0.000357154631895348	0.728145274184083
APOE	1.32947209126086	7.04629679772114	3.99856267260754	8.24442021951862e-05	0.00036729746258101	0.697875277698956
CDKN2A	1.16226637367595	4.71341330301683	3.97175803760225	9.17130880009469e-05	0.000404102703009776	0.597462988010306
SLC7A8	1.0020270876239	6.473164324322	3.95620252722255	9.75373487889034e-05	0.000426242596679686	0.539465849941856
NEFL	1.16847224777543	4.93026640385625	3.95273446172455	9.88828945438671e-05	0.00043095062164645	0.526563095508783
GPNMB	1.13001469184988	8.13550783137545	3.94389140479959	0.000102394041124917	0.000443615697654252	0.493708509200497
IL1RN	-1.36769433176644	7.79193710952008	-3.93569571536413	0.000105753533322437	0.000456430677276392	0.463317534163473
ADH7	-1.44683612952097	5.59386334004172	-3.9080248931212	0.000117885457670083	0.000502601052307553	0.361125475038022
IGHGP	1.94220728882029	7.69032219606259	3.9079436789355	0.000117922934236501	0.000502601052307553	0.360826485729516
CLDN7	-1.00504238120891	6.31275847039044	-3.90675259655772	0.000118473862799589	0.000504702133232592	0.356442162762058
CCL5	1.09221225261779	6.47563208935977	3.90586859252257	0.000118884330930268	0.000506326882648721	0.35318895224172
CXCL8	1.30656258686748	6.27912931396572	3.86014511150844	0.000142052590896763	0.000590839711121834	0.185818724546294
S100P	-1.63456998171019	7.23761006221599	-3.85413138497197	0.000145400366159044	0.00060332317766494	0.163936581886793
IGFBP3	1.1084070363475	7.31724843635912	3.83214500099815	0.000158286835866967	0.000651670271069322	0.0841945455754329
UCHL1	1.32295758977139	5.14592572842867	3.77644937170928	0.000195937682876937	0.000787685768075223	-0.115976740067071
IL1R2	-1.07099007261477	5.14426347337891	-3.77366240349223	0.00019802818180887	0.000795538820346361	-0.125924058692534
EPHX3	-1.11319369587323	5.100484422826	-3.76001446557909	0.000208573307926487	0.000832524445917895	-0.174541336264396
EPGN	-1.01587733666886	4.47803335969034	-3.75308612963328	0.000214127340794436	0.0008511818397478	-0.19916115084393
TNC	1.29440945347536	7.53016172727772	3.72103858736571	0.000241684254795066	0.000945402357874232	-0.312510179464685
WFDC21P	-1.09171668922928	5.25046232657089	-3.7045129889772	0.000257169797434168	0.000997908204615873	-0.370617338733882
ALDH3B2	-1.03991447820713	6.21910138066322	-3.70141926349932	0.00026017087833328	0.00100792478012582	-0.381469550390173
IFIT3	1.04842950239196	6.17784328818979	3.68654892178916	0.000275062419276578	0.00105464817959084	-0.43351775953219
IL36G	1.26664916766136	5.91737530923495	3.68116874532075	0.000280645459675861	0.00107392675901013	-0.452302508946203
MAGEA6	1.18519549860942	4.34043060291618	3.64477861326466	0.000321305371277498	0.00120723474450866	-0.578706636138864
ANO1	1.16240950840106	5.83884712659456	3.64071205693805	0.000326178680240198	0.00122211740886038	-0.592761596531626
IGHG3	1.79851476079806	7.51109516630675	3.63865268394723	0.000328673058993484	0.00122961145485962	-0.599873849731401
MAGEA3	1.22064566016146	4.3880432137053	3.63505795019425	0.000333070182573227	0.001243923917974	-0.612279897564018
IGHG4	1.933877373504	7.26758120932539	3.6143369172661	0.000359514873365379	0.00133268444437166	-0.683575217280893
DAPL1	-1.12475375051067	5.43433110422335	-3.48193665495818	0.0005809929101755	0.00201112930445365	-1.13037801493791
IL1A	1.0651133758343	5.36705765154416	3.47382114757824	0.000598063254768991	0.00206313220380674	-1.1572706442764
IGFBP5	-1.03657693994507	6.65094357206066	-3.46417473776287	0.000618964174392807	0.00212482970570683	-1.18916172305345
KRT16	1.79251007539305	11.3892845375623	3.45819524737098	0.000632261030381959	0.00216620614678375	-1.20888926747883
S100A14	-1.14356274185949	10.0761935291477	-3.4556375779136	0.000638029828982553	0.00218253574380891	-1.21731802345167
RRAD	-1.10942408524578	5.78693072236955	-3.36862520861809	0.000866274493831639	0.00284108668739699	-1.50066263205313
MMP10	1.39819273868786	6.07404302812183	3.31459362799677	0.00104418063205327	0.00334518132950842	-1.6732697690755
CCL20	1.00717325824356	5.01917268099389	3.24481263219218	0.00132434758797689	0.0040961171656774	-1.89238316396346
LY6G6C	-1.12415329789025	5.32937419484595	-3.20559737372714	0.00151094767357052	0.00459939761147189	-2.01362914754512
KLK6	-1.08842108119781	5.26668551938197	-3.18958589392377	0.00159391512320754	0.00481575847860154	-2.06274125501122
MSMB	-1.22521686636144	4.47413803463349	-3.18224504162461	0.00163334650454804	0.00491953119624769	-2.0851817315225
S100A9	-1.58127061115407	13.2172403751201	-3.1452855484787	0.00184594848774625	0.00548306206960618	-2.19743585083863
CRABP2	-1.07788261540699	8.59447644585078	-3.1254004169254	0.0019706438481686	0.00579904741734642	-2.25732768486882
IGHG2	1.61700357990828	8.33621217310316	3.07953507755317	0.00228846936730631	0.00660047930302077	-2.39412205347687
MAGEA4	1.06165821015088	4.2808002051698	2.98585793235037	0.00308903061675107	0.00857571627462456	-2.66765595666176
IGHM	1.48793314607054	6.94113610576148	2.98408371055405	0.00310641230293104	0.00861573025251537	-2.67276045611352
KLK7	-1.24934085670107	5.98568854944377	-2.97741250178737	0.00317257428763106	0.00878105232344167	-2.69192836499615
IGHV1-24	1.30426654948685	5.92372483287068	2.95414215453452	0.00341359685693193	0.00933392828755998	-2.75847510131144
IGHJ6	1.05553281515442	4.76319123079847	2.94616861608391	0.003499964058391	0.00953449537945633	-2.78116473817667
AMTN	1.09978359999763	4.83089847965333	2.93307528004202	0.00364613487693101	0.00987057964895904	-2.81829870699012
SERPINB3	-1.21047800348648	6.48875607251713	-2.88388615381119	0.00424652722228881	0.0112084376441588	-2.95641724567927
S100A8	-1.56174736221826	11.6484571963323	-2.84657422357084	0.00476064609368906	0.0123171373824982	-3.0597217958165
CSTA	-1.10509422502734	9.62740333436606	-2.79163424421928	0.00562118423752972	0.0141997278062924	-3.20952686116423
KRT15	-1.07882032961758	7.70773124316002	-2.73115584794091	0.00672972463182621	0.0165334166189608	-3.37124772068558
IGHV3-21	1.29351515052535	6.78485388321183	2.71182494036517	0.007123649296336	0.0173352646974259	-3.42223299652075
SPRR2C	-1.18596970193255	6.07105127369334	-2.66248634116792	0.0082251140163665	0.0196058528052317	-3.55080887710485
IGHV1-18	1.28858233089026	6.9651168129639	2.65843793926565	0.00832196656784879	0.0197987770190009	-3.56125964846947
IGHV1-69D	1.16976960409843	6.0355892870989	2.61290050915936	0.00948421497401949	0.0221572427592365	-3.67777282558111
IGHV4-34	1.05278453434152	6.02552675154464	2.60136450846283	0.00980086468773604	0.0228062611620688	-3.70698559562807
IGHV3-48	1.09393493740235	6.01137954707038	2.56474232600363	0.0108698195037615	0.0249191911890102	-3.79890991160006
IGLC3	1.23433690401775	8.36183366612204	2.37764102915629	0.0181248922939951	0.0385261808006742	-4.24912903062607
IGHV3-11	1.01172662614686	6.04528124088271	2.35870977792686	0.0190559759475632	0.0402010685798684	-4.29286545194739
IGLV3-1	1.20607156001382	7.56986677120243	2.33353170344644	0.0203593069106641	0.0425179673640982	-4.3505140840043
IGHV1-2	1.09919524247159	6.49274538735484	2.3316724103844	0.0204585819938427	0.0426741173101893	-4.3547476468076
IGLV3-19	1.18137166962904	7.00430331123702	2.33011944363048	0.0205418262387085	0.0428272361962299	-4.35828122957414
IGKV3-11	1.16055829503087	7.31985800859802	2.32521229077087	0.0208068214375473	0.0432916123458645	-4.36943199051674
IGHV3-23	1.10015393356849	7.20944789691192	2.3165567096523	0.0212815481820611	0.0441159578134262	-4.38904546038593
IGLV1-44	1.06409841518103	6.67612986822338	2.29102980301606	0.0227372763962515	0.0467000434533223	-4.44647992425056
IGLV3-21	1.21341421982781	7.32366959910345	2.27511767285145	0.0236880903355245	0.0483450243985889	-4.48197199670475
SBSN	-1.26267072437888	8.35518665466755	-2.2717420757179	0.0238941986833002	0.0486971878372936	-4.48947069174409
