# Supplementary material for: Screening of core genes and prediction of ceRNA regulation mechanism of circRNAs in nasopharyngeal carcinoma by bioinformatics analysis
Source: Pathol Oncol Res. 2023 Mar 28;29:1610960. doi: 10.3389/pore.2023.1610960 (PMC10086187; doi:10.3389/pore.2023.1610960)
Supplement: Supplementary file 1 [file DataSheet1.ZIP › Supplementary Tables/Supplementary Table 3.txt]

A1CF
A4GALT
A4GNT
AAAS
AAGAB
AAK1
AANAT
AARS
AASS
AATF
AATK
ABCA1
ABCA2
ABCA5
ABCA6
ABCA7
ABCB6
ABCB7
ABCC1
ABCC10
ABCC2
ABCC3
ABCC4
ABCC5
ABCC8
ABCC9
ABCD1
ABCD3
ABCD4
ABCE1
ABCF1
ABCF3
ABCG4
ABHD10
ABHD2
ABHD5
ABHD6
ABHD8
ABI3BP
ABL1
ABL2
ABLIM1
ABO
ABR
ABTB2
ACAA1
ACAA2
ACACA
ACACB
ACAD10
ACADS
ACADSB
ACAN
ACBD3
ACHE
ACLY
ACN9
ACO2
ACOT11
ACOT7
ACOX2
ACOX3
ACP1
ACP2
ACP5
ACP6
ACRV1
ACSBG1
ACSBG2
ACSF2
ACSL4
ACSL6
ACSM1
ACSM5
ACSS3
ACTL6B
ACTL7A
ACTL8
ACTN1
ACTR10
ACTR1B
ACTR2
ACTR3
ACTR3B
ACTR6
ACVR1B
ACVR2A
ACVR2B
ACVRL1
ACYP1
ADA
ADAM10
ADAM11
ADAM12
ADAM18
ADAM20
ADAM21
ADAM22
ADAM23
ADAM30
ADAM7
ADAM8
ADAMTS12
ADAMTS2
ADAMTS20
ADAMTS3
ADAMTS5
ADAMTS6
ADAMTS7
ADAMTS8
ADAMTSL2
ADAMTSL3
ADAMTSL4
ADAP1
ADAP2
ADAR
ADCK2
ADCY1
ADCY10
ADCY2
ADCY3
ADCY6
ADCY8
ADCYAP1R1
ADD1
ADD2
ADH1B
ADH1C
ADH5
ADH6
ADH7
ADI1
ADIPOQ
ADIPOR2
ADM2
ADNP
ADNP2
ADO
ADORA1
ADRA1A
ADRA1B
ADRA1D
ADRB3
ADRBK1
ADSL
AEBP1
AFF1
AFF2
AFG3L2
AFM
AFP
AGA
AGAP2
AGBL2
AGBL3
AGER
AGFG1
AGK
AGPAT2
AGPAT5
AGPS
AGRN
AGTR1
AGTR2
AGXT
AHCY
AHNAK
AHNAK2
AHR
AHSA2
AHSP
AIDA
AIFM1
AIM1
AIMP1
AIPL1
AK1
AKAP1
AKAP13
AKAP17A
AKAP3
AKAP4
AKAP5
AKAP6
AKAP7
AKAP8L
AKAP9
AKIP1
AKR1A1
AKR1C1
AKR1C3
AKR1C4
AKR1D1
AKR7A2
AKR7A3
AKT1
AKT3
ALAS1
ALAS2
ALCAM
ALDH1A2
ALDH1L1
ALDH3A2
ALDH3B2
ALDH6A1
ALDH9A1
ALDOAP2
ALDOB
ALG12
ALG13
ALG6
ALG8
ALK
ALLC
ALOX5
ALOXE3
ALPI
ALPK1
ALPL
ALPP
ALPPL2
ALS2CL
ALX1
ALX4
AMBP
AMBRA1
AMELX
AMELY
AMMECR1
AMOT
AMOTL2
AMPD2
AMPH
ANAPC13
ANAPC5
ANG
ANGEL1
ANGEL2
ANGPT1
ANGPTL3
ANGPTL4
ANK2
ANKMY2
ANKRD1
ANKRD10
ANKRD11
ANKRD17
ANKRD2
ANKRD26
ANKRD27
ANKRD28
ANKRD40
ANKS1A
ANKS1B
ANKZF1
ANP32A
ANP32A-IT1
ANP32B
ANP32C
ANP32D
ANP32E
ANXA2
ANXA2P1
ANXA3
AOC2
AOC3
AOX1
AP1B1
AP1G2
AP1S1
AP1S2
AP2A2
AP2B1
AP3M2
AP4M1
APBA1
APBA3
APBB1IP
APC
APCS
APEX1
APEX2
APH1B
APIP
APLP1
APOA2
APOB
APOBEC1
APOBEC2
APOBEC3C
APOBR
APOD
APOE
APOH
APOL2
APOL5
APOL6
APOLD1
APOO
APOOL
APP
APRT
AQP1
AQP2
AQP4
AQP5
AQP6
ARAP1
ARCN1
AREG
ARF3
ARF4
ARF6
ARFGAP1
ARFGAP3
ARFGEF2
ARG1
ARHGAP1
ARHGAP11A
ARHGAP12
ARHGAP17
ARHGAP19
ARHGAP22
ARHGAP26
ARHGAP32
ARHGAP33
ARHGAP4
ARHGAP5
ARHGDIA
ARHGDIG
ARHGEF10L
ARHGEF12
ARHGEF15
ARHGEF18
ARHGEF2
ARHGEF26
ARHGEF4
ARHGEF40
ARHGEF6
ARID3A
ARID3B
ARID4B
ARIH1
ARL4A
ARL4D
ARL6IP4
ARL8B
ARMC4
ARMC7
ARMC9
ARMCX5
ARNT
ARNT2
ARNTL
ARPC2
ARPC3
ARPC4
ARPP19
ARR3
ARRB1
ARSE
ARSJ
ART1
ARVCF
ASAH1
ASAP1
ASAP2
ASAP3
ASCC2
ASCC3
ASCL1
ASCL3
ASF1A
ASGR1
ASH1L
ASL
ASMT
ASNS
ASS1
ASTE1
ASTN2
ATAD2
ATAT1
ATF3
ATF7
ATF7IP
ATF7IP2
ATG12
ATG14
ATG16L1
ATG2A
ATG3
ATHL1
ATMIN
ATOH1
ATP11B
ATP13A1
ATP13A2
ATP1B4
ATP2A1
ATP2A2
ATP2B2
ATP2B4
ATP2C1
ATP4B
ATP5B
ATP5C1
ATP5D
ATP5E
ATP5F1
ATP5G2
ATP5L
ATP5O
ATP5S
ATP6V0A1
ATP6V0A2
ATP6V1A
ATP6V1B2
ATP6V1C1
ATP6V1E1
ATP6V1G2
ATP8B1
ATPAF2
ATR
ATRNL1
ATRX
ATXN1
ATXN10
ATXN2L
ATXN3
ATXN3L
ATXN7
ATXN7L3B
AURKAIP1
AURKC
AVEN
AVL9
AVPR1A
AVPR1B
AZI2
B2M
B3GALT4
B3GALT5
B3GAT1
B3GAT3
B3GNT1
B3GNT3
B3GNT4
B3GNTL1
B4GALNT1
B4GALT1
B4GALT2
B4GALT3
B4GALT5
B4GALT6
B9D1
B9D2
BAALC
BABAM1
BACE1
BACE2
BAD
BAG1
BAG2
BAG3
BAG5
BAG6
BAGE
BAHCC1
BAHD1
BAI1
BARD1
BARX1
BARX2
BATF
BATF3
BAX
BAZ1B
BBIP1
BBS10
BBS4
BCAM
BCAN
BCAR3
BCAS3
BCAS4
BCKDHA
BCKDK
BCL11B
BCL2
BCL2L1
BCL2L2
BCL6
BCL7A
BCL9
BCLAF1
BDH1
BDH2
BDNF
BEND5
BET1
BEX1
BFAR
BFSP1
BFSP2
BGN
BHLHE40
BHLHE41
BHMT
BID
BIK
BIN1
BIRC3
BIRC5
BIRC7
BLCAP
BLK
BLM
BLMH
BLOC1S1
BLVRA
BLVRB
BLZF1
BMP1
BMP10
BMP15
BMP2
BMP2K
BMP3
BMP4
BMP5
BMP6
BMP7
BMP8B
BMPR1A
BMX
BNC2
BNIP1
BNIP2
BNIP3
BOLA1
BPGM
BPHL
BPTF
BRD1
BRD2
BRD3
BRD4
BRD7
BRD7P3
BRD8
BRD9
BRE
BRF1
BRF2
BRIP1
BRIX1
BRMS1
BRS3
BRSK2
BSDC1
BST1
BTF3
BTF3P11
BTG2
BTG3
BTN1A1
BTN2A1
BTN2A2
BTN2A3P
BTN3A1
BTN3A2
BTNL2
BTNL3
BTNL8
BUB1
BUB3
BUD31
BYSL
BZRAP1
BZW1
C10orf95
C11orf16
C11orf24
C11orf58
C11orf73
C11orf80
C12orf43
C12orf49
C12orf5
C14orf1
C14orf2
C14orf93
C15orf39
C16orf3
C16orf45
C16orf58
C16orf71
C16orf95
C17orf59
C17orf62
C17orf70
C17orf75
C17orf85
C19orf24
C19orf40
C19orf53
C19orf57
C19orf60
C19orf73
C1QBP
C1QL1
C1QTNF1
C1QTNF3
C1R
C1S
C1orf106
C1orf112
C1orf116
C1orf174
C1orf216
C1orf27
C1orf50
C1orf56
C1orf61
C1orf95
C20orf195
C21orf33
C21orf59
C21orf62
C22orf24
C22orf46
C2CD2
C2CD3
C2orf68
C2orf83
C3
C3orf14
C3orf18
C3orf52
C4orf19
C5orf28
C5orf42
C5orf45
C6
C6orf10
C6orf120
C6orf123
C6orf211
C6orf48
C6orf62
C7orf26
C7orf43
C7orf49
C8B
C8G
C8orf44
C9orf116
C9orf16
C9orf40
C9orf53
C9orf78
C9orf9
C9orf91
CA1
CA12
CA4
CA6
CA7
CA9
CABP1
CABP5
CACNA1B
CACNA1C
CACNA1D
CACNA1I
CACNA2D1
CACNA2D3
CACNB2
CACNG2
CACNG3
CACNG4
CACYBP
CADPS
CADPS2
CALB2
CALCA
CALD1
CALHM2
CALM1
CALML4
CAMK1G
CAMK2A
CAMK2B
CAMK2N1
CAMKV
CAMLG
CAMP
CAMSAP1
CAMTA2
CAND1
CAND2
CANT1
CANX
CAP1
CAPG
CAPN1
CAPN10
CAPN11
CAPN2
CAPN3
CAPN5
CAPN6
CAPRIN1
CAPRIN2
CAPZA1
CAPZB
CARD10
CARD14
CARKD
CARS
CARS2
CARTPT
CASK
CASKIN2
CASP10
CASP3
CASP4
CASP5
CASP8
CASP9
CASQ2
CASR
CASZ1
CAT
CATSPERG
CAV2
CAV3
CBFA2T3
CBR3
CBR4
CBX3
CBX7
CBX8
CCBL2
CCDC102B
CCDC106
CCDC121
CCDC130
CCDC19
CCDC22
CCDC28B
CCDC40
CCDC51
CCDC53
CCDC6
CCDC68
CCDC71
CCDC85B
CCDC88A
CCDC88C
CCDC9
CCDC91
CCDC94
CCHCR1
CCIN
CCKAR
CCKBR
CCL1
CCL16
CCL17
CCL22
CCL23
CCL24
CCL25
CCL27
CCL8
CCNA2
CCNB1
CCND2
CCNE1
CCNE2
CCNF
CCNG1
CCNG2
CCNJ
CCNJL
CCNT2
CCPG1
CCR1
CCR4
CCR9
CCRN4L
CCS
CCT2
CCT6B
CCT7
CCT8
CCT8L2
CCZ1
CD101
CD163
CD164
CD177
CD19
CD1A
CD1B
CD1C
CD207
CD209
CD244
CD248
CD28
CD2AP
CD320
CD33
CD34
CD36
CD3E
CD4
CD46
CD47
CD63
CD74
CD80
CD82
CD9
CD93
CD97
CDA
CDC123
CDC14A
CDC14B
CDC23
CDC25B
CDC40
CDC42BPB
CDC42EP2
CDC45
CDC5L
CDCA3
CDCA4
CDCA8
CDCP1
CDH10
CDH13
CDH17
CDH18
CDH20
CDH4
CDH5
CDH6
CDH7
CDH8
CDHR2
CDHR5
CDIPT
CDK12
CDK16
CDK17
CDK18
CDK19
CDK2
CDK5
CDK5R2
CDK5RAP1
CDK5RAP2
CDK7
CDK9
CDKAL1
CDKL5
CDKN1A
CDKN1B
CDKN1C
CDKN2A
CDKN2AIP
CDKN2B
CDKN2C
CDKN2D
CDSN
CDX1
CEACAM3
CEACAM5
CEBPD
CECR1
CELA3B
CELF1
CELSR2
CEND1
CENPA
CENPB
CENPE
CENPI
CENPJ
CENPN
CENPQ
CEP112
CEP290
CEP57
CEP63
CEP68
CEP70
CEP72
CEP76
CEP85
CEPT1
CER1
CERK
CERS4
CERS6
CES3
CETN1
CETN3
CETP
CFB
CFD
CFDP1
CFH
CFHR2
CFHR5
CFLAR
CFP
CFTR
CGA
CGGBP1
CGREF1
CH25H
CHAC1
CHAD
CHAF1A
CHAF1B
CHD1L
CHD2
CHD3
CHD5
CHD9
CHGA
CHGB
CHI3L2
CHIT1
CHMP1A
CHMP1B
CHMP5
CHN2
CHODL
CHP2
CHPF
CHPF2
CHRD
CHRM2
CHRM4
CHRM5
CHRNA1
CHRNA2
CHRNA4
CHRNA5
CHRNA6
CHRNA9
CHRNB2
CHRNE
CHRNG
CHST1
CHST10
CHST11
CHST12
CHST2
CHST4
CHST5
CHST7
CHST8
CIAO1
CIAPIN1
CIB1
CIB2
CIC
CIDEA
CIDEB
CIDEC
CIR1
CIRBP
CISH
CKAP2
CKAP4
CKB
CKS2
CLASP1
CLASP2
CLCA1
CLCC1
CLCN3
CLCN5
CLDN1
CLDN15
CLDN17
CLDN5
CLDN6
CLDN8
CLDN9
CLEC11A
CLEC16A
CLEC1A
CLEC2D
CLEC4A
CLEC4E
CLEC4M
CLEC5A
CLEC7A
CLGN
CLIC3
CLIC5
CLINT1
CLIP4
CLK1
CLK2
CLK3
CLK4
CLMN
CLN3
CLNS1A
CLP1
CLPP
CLPTM1
CLSTN3
CLTA
CLTB
CLTC
CLTCL1
CLU
CLUAP1
CLUL1
CMKLR1
CNDP2
CNGA1
CNGA3
CNGB1
CNGB3
CNKSR1
CNKSR2
CNN1
CNN2
CNNM1
CNNM2
CNNM3
CNNM4
CNOT2
CNOT3
CNOT7
CNP
CNPY2
CNPY4
CNTD2
CNTF
CNTFR
CNTN1
CNTN2
CNTN6
CNTNAP2
COBLL1
COCH
COG2
COG7
COIL
COL11A2
COL18A1
COL1A2
COL2A1
COL3A1
COL4A1
COL4A2
COL4A3BP
COL4A5
COL4A6
COL5A2
COL5A3
COL6A3
COL8A1
COL9A1
COL9A3
COLEC10
COMMD3
COMMD4
COMP
COMT
COPA
COPB2
COPS3
COPS5
COPS6
COPS7A
COPS7B
COPS8
COPZ1
CORO1B
CORO2A
CORO7
CORT
COX10
COX5A
COX5B
COX6A1
COX6A2
COX6C
COX7A1
COX7B
COX7C
COX8A
CPA2
CPA4
CPB2
CPD
CPEB3
CPM
CPN1
CPNE3
CPNE6
CPS1
CPSF1
CPSF6
CPSF7
CPT1A
CPT2
CR1
CRADD
CRAT
CRB1
CRCP
CREB1
CREB3L2
CREBBP
CREBL2
CREBZF
CREG1
CRELD1
CREM
CRH
CRHR1
CRHR2
CRISP1
CRK
CRKL
CRLF3
CRMP1
CRNKL1
CROCCP2
CROT
CRTAC1
CRTAM
CRTAP
CRTC1
CRTC3
CRY2
CRYBA2
CRYBA4
CRYBB1
CRYBB2
CRYBB3
CRYGA
CRYGB
CRYGC
CRYGD
CRYZL1
CS
CSDC2
CSDE1
CSF1
CSF1R
CSF2RB
CSF3R
CSGALNACT2
CSH1
CSHL1
CSN2
CSNK1A1
CSNK1D
CSNK1G3
CSNK2A1
CSNK2B
CSPG4
CSPG4P1Y
CSPG5
CSRNP2
CSRP1
CST5
CST6
CST8
CSTA
CSTF1
CSTF2
CSTF2T
CSTF3
CTAGE1
CTAGE11P
CTAGE5
CTBP1
CTBS
CTC1
CTCF
CTDNEP1
CTH
CTNNA2
CTNNA3
CTNNBIP1
CTNS
CTPS2
CTRB2
CTRC
CTSC
CTSD
CTSE
CTSF
CTSG
CTSH
CTSK
CTSO
CTSZ
CUEDC2
CUL3
CUL4A
CUL5
CUL9
CUTA
CUX1
CX3CR1
CXADR
CXCL10
CXCL11
CXCL14
CXCR1
CXCR3
CXCR5
CXXC1
CXorf57
CYB5A
CYB5B
CYB5R3
CYBA
CYBRD1
CYCS
CYFIP1
CYFIP2
CYLC1
CYLC2
CYLD
CYP11A1
CYP11B2
CYP17A1
CYP19A1
CYP1A2
CYP1B1
CYP20A1
CYP2A6
CYP2A7
CYP2B6
CYP2C19
CYP2C9
CYP2D6
CYP2F1
CYP2J2
CYP2R1
CYP3A4
CYP46A1
CYP4A11
CYP4F11
CYP4F2
CYP4F3
CYP4F8
CYSLTR2
CYTH1
CYTL1
DAAM1
DACH1
DAG1
DAGLA
DALRD3
DAO
DAP
DAP3
DAPK1
DAPK2
DARS
DAXX
DAZAP2
DBF4
DBP
DBT
DCAF10
DCAF11
DCAF4
DCAF6
DCAF8
DCC
DCLK1
DCLRE1A
DCP2
DCPS
DCT
DCTD
DCTN1
DCTN2
DCTN4
DCTN5
DCTN6
DCUN1D1
DCX
DCXR
DDAH2
DDB1
DDIT3
DDN
DDO
DDOST
DDX1
DDX10
DDX11
DDX17
DDX18
DDX21
DDX23
DDX24
DDX25
DDX27
DDX28
DDX39A
DDX43
DDX46
DDX49
DDX52
DDX54
DDX56
DEDD
DEF6
DEF8
DEFA4
DEFA5
DEFA6
DEK
DENND1C
DENND2A
DENND3
DENND4B
DENND4C
DENND5B
DENR
DEPDC1
DEPDC5
DERL1
DERL2
DET1
DEXI
DGAT1
DGCR2
DGCR5
DGCR6L
DGKA
DGKD
DGKI
DHCR24
DHCR7
DHDDS
DHODH
DHPS
DHRS12
DHRS3
DHRS7
DHX16
DHX30
DHX32
DHX34
DHX35
DHX40
DHX57
DHX58
DHX8
DIAPH1
DIEXF
DIO1
DIP2A
DIRAS2
DKFZP434L187
DKK3
DLEC1
DLEU1
DLEU2
DLG3
DLG4
DLG5
DLGAP2
DLGAP5
DLK1
DLK2
DLL3
DLST
DLX2
DLX5
DLX6
DMC1
DMD
DMPK
DMRT1
DMTF1
DMWD
DMXL1
DMXL2
DNAH17
DNAH2
DNAH3
DNAH6
DNAH7
DNAJA3
DNAJA4
DNAJB1
DNAJB12
DNAJB5
DNAJB6
DNAJC1
DNAJC10
DNAJC11
DNAJC16
DNAJC17
DNAJC22
DNAJC24
DNAJC28
DNAJC6
DNAJC9
DNAL4
DNALI1
DNASE1L1
DNASE2
DNASE2B
DNM2
DNMT1
DNMT3A
DNPEP
DOCK10
DOCK3
DOCK4
DOCK5
DOCK6
DOHH
DOK1
DOK3
DOK5
DOLPP1
DPAGT1
DPEP2
DPEP3
DPF2
DPH2
DPM3
DPP6
DPP8
DPY19L1
DPY19L1P1
DPY19L2P2
DPYD
DPYSL2
DPYSL4
DRAM1
DRD2
DRD3
DRD4
DRD5
DRG1
DRG2
DRP2
DSC2
DSC3
DSCC1
DSCR4
DSG1
DSG2
DSG3
DSN1
DSP
DSPP
DST
DTL
DTNA
DTNB
DTX2P1-UPK3BP1-PMS2P11
DTX4
DUS1L
DUSP10
DUSP12
DUSP13
DUSP2
DUSP21
DUSP22
DUSP3
DUSP4
DUSP6
DUSP7
DUT
DVL1
DVL3
DYNC1H1
DYNC1I1
DYNC1LI1
DYNC1LI2
DYNC2H1
DYNLRB1
DYNLT3
DYRK1A
DYRK1B
DYRK2
DYRK4
DZIP3
E2F3
E2F4
E2F5
E2F8
EBI3
EBLN2
EBP
ECD
ECE2
ECHDC1
ECI1
ECI2
ECSIT
ECT2
EDA
EDA2R
EDAR
EDDM3A
EDEM3
EDF1
EDIL3
EDN1
EDN2
EEA1
EED
EEF1A1
EEF2
EFCAB11
EFEMP1
EFHC2
EFHD1
EFNA1
EFNA2
EFNA4
EFNA5
EFNB1
EFNB2
EFR3B
EFTUD1
EGF
EGFL6
EGFL7
EGR2
EGR4
EHBP1L1
EHHADH
EHMT1
EID1
EIF1
EIF2AK1
EIF2AK2
EIF2B3
EIF2B4
EIF2B5
EIF2S1
EIF2S3
EIF3A
EIF3B
EIF3D
EIF3F
EIF3J
EIF3L
EIF4B
EIF4EBP1
EIF4H
EIF5
EIF5A
EIF5A2
ELAC1
ELAC2
ELANE
ELAVL3
ELAVL4
ELF1
ELK1
ELL
ELL2
ELL3
ELMO2
ELMO3
ELOVL2
ELOVL6
ELP4
ELSPBP1
EMCN
EMD
EMILIN1
EMILIN2
EML2
EML4
EMR2
EMX1
EN2
ENAH
ENDOG
ENO3
ENOSF1
ENPP4
ENSA
ENTPD2
ENTPD4
ENTPD5
ENTPD6
ENTPD7
EP300
EP400
EPB41L2
EPB41L4A
EPB41L4B
EPB41L5
EPHA2
EPHA4
EPHA5
EPHB4
EPHB6
EPHX2
EPHX3
EPM2A
EPM2AIP1
EPN3
EPOR
EPPK1
EPRS
EPS15
EPS8L1
EPX
EPYC
ERAP1
ERBB2
ERBB2IP
ERBB3
ERBB4
ERC1
ERCC1
ERCC2
ERCC5
ERCC6
ERCC8
ERF
ERG
ERGIC2
ERH
ERI2
ERLIN1
ERLIN2
ERMP1
ERN1
ERP29
ERV3-2
ERV9-1
ERVMER34-1
ESD
ESF1
ESPL1
ESR1
ESRP1
ESRRA
ESRRB
ETAA1
ETF1
ETFA
ETFB
ETFDH
ETNK2
ETV1
ETV5
EVC
EVPL
EVX1
EWSR1
EXD2
EXD3
EXOC1
EXOC3
EXOC5
EXOC6B
EXOC7
EXOG
EXOSC10
EXOSC4
EXOSC5
EXOSC8
EXOSC9
EXT1
EXT2
EXTL1
EXTL2
EZH2
F12
F2RL1
F7
F8
F9
FA2H
FAAH
FABP2
FABP4
FADS3
FAF1
FAH
FAIM
FAIM2
FAM106A
FAM114A1
FAM114A2
FAM117A
FAM120A
FAM124B
FAM127B
FAM131A
FAM134A
FAM134B
FAM134C
FAM13A
FAM13B
FAM149A
FAM153A
FAM155A
FAM160B2
FAM162A
FAM169A
FAM171A1
FAM173A
FAM174B
FAM175B
FAM178A
FAM179B
FAM189A1
FAM189A2
FAM189B
FAM193A
FAM198B
FAM208A
FAM20B
FAM35A
FAM3A
FAM46C
FAM53C
FAM60A
FAM63A
FAM63B
FAM83E
FAM89B
FAM8A1
FAM90A1
FAM98A
FAN1
FANCA
FANCE
FANCF
FARP2
FARS2
FASTK
FASTKD1
FAT1
FBLN2
FBN2
FBP2
FBRS
FBXL15
FBXL6
FBXL7
FBXL8
FBXO2
FBXO21
FBXO24
FBXO28
FBXO34
FBXO42
FBXO46
FBXO5
FBXW2
FCAR
FCGBP
FCGR3B
FCGRT
FCHO1
FCN2
FDPS
FDXR
FECH
FEM1B
FEM1C
FEN1
FERMT1
FES
FEZ1
FEZ2
FGA
FGB
FGD1
FGF1
FGF12
FGF16
FGF18
FGF2
FGF21
FGF22
FGF23
FGF3
FGF4
FGF5
FGF6
FGF8
FGFR1
FGFR2
FGG
FGGY
FGL1
FHIT
FHL2
FHOD1
FIG4
FJX1
FKBP10
FKBP11
FKBP15
FKBP1B
FKBP3
FKBP4
FKBP6
FKBP9
FLAD1
FLCN
FLII
FLJ10038
FLJ13224
FLJ22184
FLJ42627
FLNC
FLOT1
FLOT2
FLRT1
FLT4
FLVCR2
FMO3
FMO4
FMOD
FMR1
FN1
FNDC4
FNDC8
FNTA
FOLH1B
FOSL2
FOXB1
FOXD1
FOXD3
FOXE3
FOXF1
FOXI1
FOXL1
FOXN3
FOXO1
FOXO3
FOXP3
FPGT
FPR1
FPR2
FPR3
FRAS1
FRAT1
FRAT2
FRMPD1
FRMPD4
FRS3
FRY
FRYL
FRZB
FSCN1
FSCN2
FSCN3
FSD1
FSHB
FTSJ1
FTSJ2
FTSJ3
FUBP1
FURIN
FUS
FUT2
FUT4
FUT6
FUT7
FUT9
FUZ
FXR1
FXR2
FXYD3
FXYD7
FYCO1
FZD2
FZD6
FZD9
FZR1
G3BP1
G3BP2
G6PC2
G6PC3
GAA
GAB1
GABARAPL1
GABARAPL2
GABARAPL3
GABBR1
GABBR2
GABRA2
GABRA3
GABRA4
GABRA5
GABRA6
GABRB1
GABRB2
GABRD
GABRG3
GABRQ
GABRR1
GABRR2
GAD2
GADD45B
GADD45G
GADD45GIP1
GAGE1
GAGE3
GAL3ST1
GAL3ST4
GALC
GALK1
GALK2
GALNT1
GALNT10
GALNT14
GALNT2
GALNT8
GALR1
GALR3
GALT
GAMT
GAP43
GAPDH
GAPDHS
GAR1
GARS
GAS1
GAS2
GAS7
GAS8
GAST
GATA1
GATA2
GATAD1
GATM
GBAP1
GBAS
GBF1
GBX1
GBX2
GC
GCA
GCDH
GCGR
GCH1
GCKR
GCLC
GCN1L1
GDAP1L1
GDF11
GDF15
GDF2
GDF3
GDF9
GDI2
GDPD2
GDPD5
GEMIN4
GEMIN6
GEMIN7
GFER
GFI1
GFOD1
GFOD2
GFPT1
GFRA2
GFRA3
GFRA4
GGCX
GGPS1
GGT5
GGTLC2
GH1
GHITM
GIF
GINS1
GIP
GIPC1
GIPC2
GIT1
GIT2
GJA1
GJA4
GJB1
GJB3
GJB4
GJC1
GJD2
GK
GK2
GLB1L2
GLCE
GLDC
GLE1
GLG1
GLMN
GLO1
GLP1R
GLRA1
GLRA2
GLRA3
GLRB
GLRX3
GLRX5
GLS
GLT8D1
GLTSCR1
GLUD2
GLUL
GLYAT
GLYR1
GM2A
GMEB2
GMFB
GMIP
GMPS
GNA12
GNA15
GNAO1
GNAS
GNB1
GNB1L
GNB3
GNB5
GNE
GNG11
GNG12
GNG13
GNG3
GNG4
GNG5
GNL1
GNMT
GNPDA1
GNRHR
GNS
GOLGA3
GOLGA4
GOLGA7
GOLM1
GOLPH3
GOLT1B
GORASP2
GOT2
GP1BA
GP2
GP5
GP6
GP9
GPA33
GPAA1
GPATCH4
GPC1
GPC3
GPD1
GPD1L
GPHN
GPI
GPLD1
GPN1
GPN2
GPNMB
GPR1
GPR116
GPR12
GPR124
GPR125
GPR126
GPR132
GPR135
GPR137
GPR143
GPR15
GPR153
GPR162
GPR17
GPR176
GPR182
GPR19
GPR20
GPR21
GPR22
GPR25
GPR27
GPR31
GPR32
GPR35
GPR37
GPR45
GPR63
GPR68
GPR85
GPR88
GPR97
GPRASP1
GPRC5D
GPX1
GPX2
GPX3
GRAMD1B
GRAP
GRAP2
GRB2
GREB1L
GREM1
GRHL2
GRIA1
GRIK1
GRIK2
GRIK5
GRIN2A
GRIN2B
GRIN2D
GRIP2
GRK1
GRK4
GRK5
GRK6
GRM1
GRM3
GRM4
GRN
GRPEL1
GRSF1
GRWD1
GSDMB
GSK3A
GSPT1
GSR
GSTA3
GSTA4
GSTK1
GSTM1
GSTM2
GSTM4
GSTM5
GSTP1
GSTT2
GSTZ1
GTDC1
GTF2E2
GTF2F1
GTF2F2
GTF2H2B
GTF2H3
GTF2H4
GTF2IRD1
GTF2IRD2B
GTF3A
GTF3C2
GTF3C4
GTPBP1
GTPBP3
GTPBP8
GTSE1
GUCA1A
GUCA2A
GUCY1A2
GUCY1B2
GUCY2D
GUK1
GUSB
GYG1
GYG2
GYPA
GYPB
GYPE
GZMA
GZMB
GZMM
H2AFV
H2AFX
H2AFY
H3F3A
HAAO
HAB1
HABP2
HADHA
HAGH
HAL
HAND1
HAND2
HAO2
HAP1
HARS2
HAT1
HAUS2
HAUS5
HAUS7
HAVCR1
HBE1
HBQ1
HBS1L
HCCS
HCFC1
HCFC1R1
HCFC2
HCG4
HCG4B
HCN2
HCN4
HCRT
HCRTR1
HCRTR2
HDAC2
HDAC3
HDAC5
HDAC7
HDAC9
HDC
HDDC2
HDGF
HDLBP
HEATR1
HEATR3
HEBP1
HEBP2
HECTD3
HECW1
HEG1
HEPH
HERC1
HERC6
HESX1
HEXA
HEXIM1
HFE
HGC6.3
HGD
HGFAC
HGSNAT
HHIPL2
HHLA1
HHLA2
HIBCH
HIF1A
HIF1AN
HIGD1A
HIGD1B
HINFP
HIP1R
HIRA
HIRIP3
HIST1H1C
HIST1H1D
HIST1H2AC
HIST1H2AM
HIST1H2BB
HIST1H2BH
HIST1H2BJ
HIST1H2BL
HIST1H2BN
HIST1H3A
HIST1H3C
HIST1H3E
HIST1H3G
HIST1H4D
HIST1H4G
HIST1H4L
HIST2H2BE
HIST3H2A
HIST3H3
HIVEP3
HJURP
HK1
HK3
HKDC1
HLA-A
HLA-DOA
HLA-DQB2
HLA-DRB4
HLA-DRB6
HLA-E
HLA-F-AS1
HLA-G
HLA-J
HLCS
HLTF
HMG20B
HMGA1
HMGA2
HMGB1
HMGCR
HMGCS2
HMGN3
HMGN4
HMGN5
HMHB1
HMOX2
HNF1B
HNF4A
HNRNPA0
HNRNPA1
HNRNPA2B1
HNRNPAB
HNRNPH1
HNRNPK
HNRNPL
HNRNPM
HNRNPR
HNRNPU
HNRNPUL1
HOMER3
HOXA10
HOXA11
HOXA2
HOXA6
HOXB1
HOXB13
HOXB5
HOXB7
HOXB8
HOXC10
HOXC11
HOXC4
HOXC5
HOXC6
HOXD1
HOXD11
HOXD12
HP
HPCAL4
HPD
HPR
HPS1
HPS6
HRC
HRG
HRH4
HS2ST1
HS3ST1
HS3ST2
HS3ST3B1
HSD11B2
HSD17B10
HSD17B12
HSD17B2
HSD17B3
HSD17B6
HSD17B7
HSDL2
HSF1
HSF2BP
HSF4
HSP90AA1
HSP90AB1
HSP90B1
HSPA14
HSPA1L
HSPA4L
HSPA5
HSPA6
HSPB11
HSPB2
HSPB6
HSPB7
HSPB8
HSPBAP1
HSPBP1
HSPD1
HSPE1
HSPG2
HSPH1
HTATSF1
HTN1
HTN3
HTR1A
HTR1B
HTR1E
HTR1F
HTR2B
HTR2C
HTR3B
HTR4
HTR6
HTR7P1
HTRA1
HTRA2
HUNK
HUWE1
HYAL1
HYAL3
HYI
IAPP
IBSP
ICA1
ICAM3
ICMT
ICOS
ICT1
IDE
IDH1
IDO1
IDS
IDUA
IER2
IER5
IFFO1
IFIH1
IFIT2
IFIT3
IFITM1
IFNA10
IFNA16
IFNA5
IFNAR2
IFNGR1
IFRD1
IFT140
IFT27
IFT46
IFT57
IFT74
IFT81
IGF1R
IGF2-AS
IGF2BP2
IGFBP1
IGFBP7
IGFLR1
IGHMBP2
IGLL1
IGLL5
IGLV6-57
IGSF1
IGSF3
IK
IKBKAP
IKBKE
IKZF2
IL10RB
IL11RA
IL12RB2
IL13
IL15
IL16
IL17B
IL17RB
IL17RC
IL18
IL18RAP
IL19
IL1A
IL1R1
IL1RAPL1
IL1RAPL2
IL1RL1
IL1RN
IL2
IL21R
IL22
IL22RA1
IL25
IL26
IL27RA
IL2RG
IL33
IL36A
IL36RN
IL3RA
IL4R
IL5
IL5RA
IL6R
IL6ST
IL7
IL9
IL9R
ILKAP
ILVBL
IMP4
IMPA2
IMPACT
IMPAD1
IMPG2
INCENP
INE1
ING2
ING4
INHA
INHBB
INHBC
INO80B
INO80D
INPP1
INPP4A
INPP5A
INPP5D
INPP5K
INS
INSL4
INSL5
INSRR
INTS1
INTS6
INTS7
IPCEF1
IPO13
IPO4
IPO7
IPO9
IQCC
IQCK
IQGAP1
IRAK1
IRAK3
IRF1
IRF2BP1
IRF5
IRF6
IRF8
IRS2
IRS4
IRX4
IRX5
ISCA1
ISG20
ISL1
ISLR
ISOC2
ITFG1
ITFG2
ITGA1
ITGA10
ITGA2
ITGA7
ITGAE
ITGAV
ITGAX
ITGB1BP1
ITGB1BP2
ITGB3
ITGB3BP
ITGB4
ITGB5
ITIH2
ITIH4
ITM2B
ITPK1
ITPKA
ITPR1
ITPR2
ITPR3
ITSN1
IVL
IZUMO4
JAK3
JAKMIP2
JMJD1C
JMJD4
JOSD1
JRK
JRKL
KALRN
KANK3
KANSL2
KARS
KAT2A
KAT6A
KAT6B
KAT7
KAT8
KATNA1
KAZALD1
KBTBD11
KBTBD2
KBTBD4
KCMF1
KCNA1
KCNA4
KCNA5
KCNAB1
KCNB1
KCNB2
KCNC1
KCNC2
KCNE1L
KCNE4
KCNF1
KCNG1
KCNH4
KCNIP1
KCNIP2
KCNJ1
KCNJ13
KCNJ14
KCNJ3
KCNJ4
KCNJ5
KCNJ6
KCNJ8
KCNJ9
KCNK10
KCNK12
KCNK13
KCNK15
KCNK2
KCNK7
KCNMA1
KCNMB2
KCNMB3
KCNMB4
KCNN1
KCNN2
KCNN4
KCNQ1
KCNQ2
KCNS1
KCNV1
KCTD12
KCTD13
KCTD2
KCTD20
KCTD3
KDELC1
KDELR2
KDM2A
KDM5A
KDM5B
KDM6A
KDM6B
KDR
KERA
KIAA0020
KIAA0040
KIAA0100
KIAA0101
KIAA0196
KIAA0247
KIAA0355
KIAA0408
KIAA0430
KIAA0485
KIAA0513
KIAA0556
KIAA0907
KIAA0922
KIAA1107
KIAA1109
KIAA1467
KIAA1644
KIAA1654
KIAA1751
KIF13A
KIF14
KIF17
KIF1B
KIF1C
KIF21B
KIF22
KIF23
KIF24
KIF3B
KIF3C
KIF5A
KIF5B
KIFAP3
KIFC1
KIN
KIR2DL4
KIR2DS1
KIR2DS2
KIR2DS4
KISS1
KL
KLC1
KLF11
KLF12
KLF15
KLF3
KLF4
KLF6
KLF7
KLF9
KLHDC10
KLHDC3
KLHDC4
KLHL1
KLHL18
KLHL20
KLHL25
KLHL36
KLHL4
KLHL9
KLK13
KLK14
KLK5
KLK6
KLK7
KLK8
KLRC3
KLRC4
KLRG1
KNG1
KPNA1
KPNA3
KRAS
KRI1
KRIT1
KRT10
KRT18
KRT19
KRT19P2
KRT2
KRT3
KRT33A
KRT35
KRT36
KRT37
KRT38
KRT4
KRT75
KRT76
KRT8
KRT81
KRTAP1-1
KRTAP1-3
KRTAP4-7
KRTAP5-8
KRTAP5-9
KTN1
LACTB2
LAG3
LAGE3
LALBA
LAMA1
LAMA2
LAMA3
LAMA4
LAMA5
LAMB1
LAMB2
LAMB3
LAMB4
LAMP1
LAMP2
LANCL1
LANCL2
LAPTM4B
LAPTM5
LARGE
LARP1
LARP4
LARP4B
LARP7
LARS
LARS2
LAS1L
LASP1
LAT
LAT2
LBP
LBR
LBX1
LCAT
LCMT1
LCT
LDB1
LDHA
LDHAL6B
LDHC
LDLRAP1
LDOC1
LECT1
LECT2
LEMD3
LENEP
LEP
LEPRE1
LEPREL1
LEPREL2
LEPREL4
LFNG
LGALS13
LGALS14
LGALS2
LGALS3BP
LGALS8
LGALS9
LGALSL
LGI1
LGMN
LGR4
LGR5
LHCGR
LHFP
LHFPL2
LHPP
LHX1
LHX3
LIAS
LIG3
LIG4
LILRA1
LILRA2
LILRA4
LILRA5
LILRB2
LILRB3
LILRB4
LILRP2
LIM2
LIMA1
LIMD1
LIMD2
LIME1
LIMK1
LIN28A
LIN37
LIN7A
LIN7B
LIN7C
LINC00094
LINC00115
LINC00260
LINC00302
LINC00312
LINC00328
LINC00339
LINC00472
LINC00474
LINC00483
LIPC
LIPE
LIPF
LITAF
LMAN1L
LMAN2
LMF2
LMNA
LMO3
LMX1B
LOC100127886
LOC100127972
LOC100129973
LOC100130331
LOC100131510
LOC100131532
LOC100294145
LOC100505915
LOC100506469
LOC155060
LOC157562
LOC202181
LOC389906
LOC440434
LOC441601
LOC51145
LOC57399
LOC643733
LOC728392
LOC729164
LOC730101
LONP1
LONRF3
LOR
LOXL1
LOXL2
LPAL2
LPAR1
LPAR2
LPAR3
LPAR4
LPCAT1
LPHN1
LPIN1
LPIN2
LPP
LPPR1
LPPR2
LPPR3
LRCH1
LRCH3
LRFN3
LRFN4
LRIG1
LRIG2
LRIT1
LRP10
LRP3
LRP5L
LRPAP1
LRPPRC
LRRC14
LRRC15
LRRC16A
LRRC32
LRRC36
LRRC37A3
LRRC37BP1
LRRC41
LRRC42
LRRC47
LRRC8D
LRRFIP1
LRRFIP2
LRRK1
LRRN2
LRRTM4
LRTM1
LSM1
LSM12
LSM5
LSP1
LST1
LTA
LTB
LTB4R2
LTBP2
LTBP4
LTBR
LTC4S
LTF
LTK
LUC7L3
LUZP1
LUZP2
LUZP4
LY6E
LY6G5C
LY6G6C
LYL1
LYN
LYPLA2
LYRM2
LYST
LYZL6
LZTR1
LZTS1
M6PR
MACROD1
MAD1L1
MAD2L1BP
MADCAM1
MAF
MAFF
MAFG
MAGEA1
MAGEA10
MAGEA12
MAGEA4
MAGEA8
MAGEB3
MAGEC1
MAGEC2
MAGEC3
MAGED2
MAGEF1
MAGEH1
MAGEL2
MAGI1
MAGI2
MAML1
MAML3
MAN1A1
MAN1C1
MAN2B1
MAN2B2
MANEA
MANF
MANSC1
MAOB
MAP1LC3B
MAP2
MAP2K1
MAP2K4
MAP2K6
MAP2K7
MAP3K10
MAP3K14
MAP3K3
MAP3K6
MAP3K8
MAP4
MAP4K1
MAP4K2
MAP6D1
MAP7D1
MAPK1
MAPK10
MAPK11
MAPK12
MAPK14
MAPK7
MAPK8IP3
MAPK9
MAPKAPK2
MAPKAPK5
MAPRE1
MAPT
MARC2
MARCKS
MARCO
MARK1
MARK2
MARK3
MARK4
MAS1
MASP1
MASP2
MAST1
MAST2
MAST4
MAT1A
MAT2A
MAU2
MAX
MAZ
MB
MBD1
MBD2
MBD5
MBIP
MBNL1
MBP
MBTPS2
MC2R
MC3R
MC4R
MC5R
MCAT
MCC
MCCC1
MCCC2
MCF2L
MCF2L-AS1
MCFD2
MCHR1
MCM3
MCM3AP
MCM5
MCM7
MCM9
MCOLN3
MCTP2
MDC1
MDH1
MDH2
MDK
MDM1
ME2
MEA1
MECOM
MECP2
MECR
MED13
MED13L
MED14
MED16
MED17
MED20
MED22
MED24
MED25
MED4
MED8
MED9
MEF2A
MEF2BNB
MEGF6
MEIS2
MEIS3P1
MEN1
MEOX2
MEP1A
MEP1B
MEPCE
MERTK
MET
METAP1
METRN
METTL13
METTL21B
METTL4
METTL5
METTL8
MEX3D
MFAP3
MFAP4
MFF
MFGE8
MFN2
MFNG
MFSD11
MFSD5
MFSD7
MFSD9
MGAM
MGAT1
MGAT2
MGAT4A
MGAT4B
MGAT5
MGC2889
MGC4859
MGEA5
MGLL
MGMT
MGRN1
MIA
MIA2
MIA3
MICA
MICAL1
MICAL2
MICAL3
MICALL1
MICALL2
MID2
MIIP
MILR1
MINA
MINK1
MIOS
MIP
MIS18A
MIS18BP1
MITF
MKI67
MKL2
MKLN1
MKNK2
MKRN1
MKRN3
MKRN7P
MKS1
MLANA
MLC1
MLF2
MLH1
MLN
MLNR
MLPH
MLST8
MLX
MMACHC
MMADHC
MMP15
MMP16
MMP17
MMP24
MMP26
MMP27
MMP28
MMP8
MMRN2
MN1
MNAT1
MOB1A
MOBP
MOCS1
MOCS2
MOG
MOGAT2
MOK
MORC1
MORC3
MORF4L2
MOS
MOSPD2
MOSPD3
MPG
MPHOSPH10
MPHOSPH6
MPI
MPL
MPP2
MPP6
MPST
MPV17
MPZ
MPZL1
MPZL2
MRC2
MREG
MRPL11
MRPL16
MRPL19
MRPL2
MRPL20
MRPL22
MRPL28
MRPL3
MRPL33
MRPL41
MRPL42
MRPL44
MRPL49
MRPL52
MRPL9
MRPS10
MRPS12
MRPS15
MRPS16
MRPS18A
MRPS18B
MRPS2
MRPS27
MRPS28
MRPS30
MRPS31
MRPS34
MRS2
MS4A12
MS4A3
MSH2
MSH4
MSH6
MSI1
MSL1
MSL3
MSLN
MSMO1
MSN
MSR1
MSRB2
MST1
MST4
MSX2
MT1M
MT3
MT4
MTA2
MTCH1
MTDH
MTF1
MTF2
MTFR1
MTG1
MTHFD1
MTHFD2L
MTM1
MTMR1
MTMR10
MTMR12
MTMR2
MTMR3
MTMR4
MTMR7
MTMR9
MTNR1A
MTO1
MTOR
MTRF1
MTRR
MTSS1
MTUS1
MTX2
MUC1
MUC4
MUC6
MUC8
MUL1
MUS81
MUTYH
MVD
MVK
MVP
MX1
MX2
MXD1
MXI1
MXRA5
MYB
MYBL1
MYBPC2
MYBPH
MYCN
MYCNOS
MYD88
MYEF2
MYF6
MYH10
MYH11
MYH15
MYH2
MYH3
MYH6
MYL1
MYL10
MYL12A
MYL4
MYL5
MYL6
MYL6B
MYL7
MYLK
MYLK3
MYNN
MYO15A
MYO1A
MYO1B
MYO5A
MYO5C
MYO6
MYOC
MYOD1
MYOG
MYOZ1
MYOZ2
MYRIP
MYT1
MYT1L
MZF1
MZT2B
N4BP1
N4BP2L1
N4BP2L2
N4BP3
NAA11
NAA16
NAA40
NAA50
NAA60
NAAA
NACA2
NACAD
NACAP1
NADSYN1
NAG18
NAGA
NAGLU
NAIP
NANOG
NAP1L1
NARF
NARFL
NARS
NASP
NAT10
NAT2
NAT8B
NAT9
NAV2
NBEA
NBL1
NBN
NBPF1
NBR1
NCAM1
NCAM2
NCAN
NCAPD2
NCAPG
NCAPH
NCBP1
NCK2
NCKIPSD
NCL
NCLN
NCOA2
NCOA4
NCOR1
NCOR2
NCR1
NCR2
NCSTN
NDEL1
NDFIP1
NDNF
NDOR1
NDP
NDRG1
NDRG3
NDRG4
NDST1
NDST3
NDST4
NDUFA2
NDUFA3
NDUFA4L2
NDUFA8
NDUFA9
NDUFAF3
NDUFB2
NDUFB5
NDUFS1
NDUFS2
NDUFS7
NDUFV1
NEBL
NECAB2
NECAB3
NECAP1
NEDD8
NEDD9
NEFH
NEFL
NEFM
NEIL3
NEK11
NEK2
NEK7
NEMF
NENF
NES
NEU3
NEUROD1
NEUROD2
NEUROD4
NEUROD6
NEUROG1
NEUROG3
NF1
NFASC
NFATC1
NFATC2IP
NFATC3
NFATC4
NFE2
NFE2L3
NFIB
NFIX
NFKBIE
NFKBIL1
NFRKB
NFS1
NFU1
NFX1
NGDN
NGF
NGLY1
NGRN
NHLH1
NHLRC2
NHP2L1
NID1
NID2
NINJ1
NINJ2
NIP7
NIPA2
NIPSNAP1
NISCH
NIT2
NKIRAS2
NKRF
NKTR
NKX2-5
NLE1
NLGN3
NLRP1
NLRP3
NLRX1
NMB
NMBR
NME3
NME4
NMNAT2
NMT1
NMU
NNT
NOC4L
NOD2
NOL3
NOL7
NOL8
NOP14
NOS1
NOS3
NOTCH1
NOTCH2
NOTCH2NL
NOTCH3
NOTCH4
NOX1
NOX5
NPAS1
NPAS3
NPC1
NPDC1
NPEPL1
NPFF
NPFFR1
NPHP1
NPHP4
NPHS1
NPHS2
NPLOC4
NPM1
NPPA
NPPC
NPR2
NPR3
NPRL2
NPRL3
NPTN
NPTX1
NPTXR
NPY
NPY1R
NPY2R
NPY5R
NQO1
NR0B1
NR0B2
NR1H3
NR1I2
NR2C1
NR2F1
NR2F2
NR4A1
NR5A2
NR6A1
NRAP
NRAS
NRIP3
NRL
NRP2
NRTN
NRXN1
NRXN3
NSA2
NSD1
NSFL1C
NSL1
NSMCE4A
NSUN3
NSUN5
NT5C
NT5DC3
NT5M
NTHL1
NTNG1
NTRK1
NTRK2
NTRK3
NTSR2
NUBPL
NUDCD3
NUDT1
NUDT11
NUDT15
NUDT18
NUDT2
NUDT21
NUDT3
NUDT4
NUDT6
NUDT7
NUDT9
NUFIP1
NUP153
NUP205
NUP43
NUP50
NUP54
NUP62
NUP62CL
NUP88
NUPR1
NUSAP1
NXF3
NXN
NXPH3
NXPH4
NXT1
NYX
OAS1
OAS2
OAS3
OASL
OAZ3
OBSL1
OCEL1
OCLM
OCM2
OCRL
ODF1
OFD1
OGDHL
OGFOD2
OGFR
OGG1
OGT
OLA1
OLFM1
OLIG2
OLR1
OMP
ONECUT1
OPCML
OPHN1
OPLAH
OPN3
OPRD1
OPRK1
OPRL1
OPRM1
OPTN
OR10C1
OR10H1
OR10H2
OR10H3
OR10J1
OR11A1
OR12D2
OR12D3
OR1A1
OR1A2
OR1D2
OR1F1
OR1F2P
OR1G1
OR2B2
OR2B6
OR2C1
OR2F1
OR2H1
OR2H2
OR2J2
OR2S2
OR2W1
OR3A2
OR3A3
OR51E2
OR52A1
OR5I1
OR6A2
OR7A10
OR7A17
OR7A5
OR7C2
OR7E14P
OR7E24
ORAI3
ORC6
ORM1
ORMDL2
OSBP
OSBPL11
OSBPL1A
OSBPL8
OSBPL9
OSGEP
OSM
OSMR
OSTF1
OTOF
OTOR
OTUD4
OXT
OXTR
P2RX1
P2RX2
P2RX3
P2RX6
P2RX7
P2RY2
P2RY4
PA2G4
PABPC3
PABPN1
PACRG
PACSIN2
PADI1
PADI2
PADI3
PAF1
PAFAH1B2
PAFAH1B3
PAGE1
PAGE4
PAK1IP1
PAK3
PAK7
PALM
PAM16
PAN2
PANK2
PANK3
PANX1
PAOX
PAPOLA
PAPPA
PAPPA2
PAPSS1
PAQR4
PARG
PARK2
PARL
PARM1
PARN
PARP1
PARP2
PARP4
PART1
PARVA
PAX1
PAX2
PAX3
PAX4
PAX5
PAX8
PAX9
PBOV1
PBRM1
PBX1
PBX2
PC
PCBD1
PCBP3
PCBP4
PCCA
PCDH1
PCDH11X
PCDH17
PCDH7
PCDHA9
PCDHB1
PCDHB11
PCDHB12
PCDHB6
PCDHB8
PCDHGA3
PCDHGA8
PCDHGA9
PCDHGC3
PCF11
PCGF1
PCGF2
PCIF1
PCK1
PCK2
PCLO
PCMT1
PCNX
PCNXL2
PCSK1N
PCSK2
PCSK5
PCSK6
PCTP
PCYOX1L
PCYT1B
PDC
PDCD1
PDCD11
PDCD2
PDCD5
PDCD6
PDCL
PDE10A
PDE11A
PDE1B
PDE1C
PDE3A
PDE4B
PDE4D
PDE6C
PDE6D
PDE6G
PDE7B
PDE9A
PDGFC
PDGFD
PDGFRB
PDHA2
PDIA2
PDIA6
PDK2
PDLIM1
PDLIM2
PDPK1
PDPN
PDX1
PDXK
PDYN
PDZD2
PDZD7
PDZRN4
PEA15
PEBP1
PEG3
PELI1
PELI2
PELP1
PEMT
PENK
PEPD
PER2
PER3
PES1
PET112
PEX1
PEX10
PEX11B
PEX16
PEX19
PEX2
PEX26
PEX6
PEX7
PF4
PFDN2
PFDN4
PFKFB1
PFKFB4
PFKL
PFKP
PFN2
PGAM2
PGAP1
PGAP3
PGC
PGF
PGK1
PGK2
PGLYRP4
PGM5
PGPEP1
PGRMC1
PHACTR1
PHC1
PHF1
PHF20
PHF21A
PHF3
PHF7
PHIP
PHKA1
PHKA2
PHKB
PHKG1
PHLDA1
PHLDA2
PHLDB1
PHLPP1
PHOX2A
PHOX2B
PHTF1
PHTF2
PI15
PI4KA
PIAS3
PIBF1
PICALM
PICK1
PIEZO2
PIGF
PIGG
PIGH
PIGO
PIGP
PIGQ
PIGT
PIGV
PIK3C2A
PIK3C2B
PIK3C2G
PIK3C3
PIK3CD
PIK3CG
PIK3R1
PIK3R2
PIK3R3
PIK3R4
PIKFYVE
PILRA
PIM1
PIN1
PIN1P1
PIN4
PIP4K2C
PIP5K1A
PIP5K1C
PIR
PITPNB
PITPNC1
PITX1
PITX3
PIWIL1
PIWIL2
PKD1P1
PKN2
PKNOX1
PKP1
PKP3
PKP4
PLA2G15
PLA2G2A
PLA2G2E
PLA2G2F
PLA2G4A
PLAC1
PLAG1
PLAGL2
PLCB2
PLCB3
PLCE1
PLCG1
PLCH1
PLCL2
PLD1
PLD2
PLD3
PLEC
PLEKHA1
PLEKHA4
PLEKHA5
PLEKHA6
PLEKHB1
PLEKHF1
PLEKHF2
PLEKHG3
PLEKHG6
PLEKHH3
PLEKHO1
PLK1
PLK2
PLK3
PLLP
PLOD3
PLP1
PLP2
PLS3
PLSCR2
PLXDC1
PLXNA1
PLXNA2
PLXNB1
PLXNB2
PLXNC1
PLXND1
PMAIP1
PMCH
PML
PMM1
PMM2
PMP2
PMPCA
PMS2L2
PMS2P1
PMS2P4
PMVK
PNKP
PNLIP
PNLIPRP1
PNMA1
PNMA2
PNP
PNPLA3
PNPLA4
PNPLA6
PNPO
PNRC1
PODNL1
PODXL
PODXL2
POFUT1
POGK
POGZ
POLA1
POLB
POLD1
POLD2
POLD4
POLDIP2
POLDIP3
POLE
POLE2
POLE3
POLG
POLG2
POLI
POLL
POLM
POLR1B
POLR1D
POLR1E
POLR2A
POLR2B
POLR2D
POLR2J
POLR3B
POLR3K
POLRMT
POM121
POMC
POMGNT1
POMT1
PON1
POP7
POR
PORCN
POSTN
POTEKP
POU2F1
POU2F2
POU3F3
POU4F1
POU4F2
POU4F3
POU6F1
POU6F2
PP14571
PPA1
PPAP2B
PPARG
PPBP
PPCS
PPDPF
PPFIA3
PPFIA4
PPIA
PPIF
PPIL2
PPIP5K2
PPM1E
PPM1F
PPM1G
PPM1H
PPME1
PPP1CB
PPP1CC
PPP1R10
PPP1R11
PPP1R13B
PPP1R14B
PPP1R14D
PPP1R17
PPP1R1A
PPP1R3D
PPP1R7
PPP2R1B
PPP2R2B
PPP2R3C
PPP2R5A
PPP2R5B
PPP3CA
PPP3CC
PPP3R1
PPP4R1
PPP5C
PPP6C
PPP6R1
PPP6R3
PPRC1
PPT1
PPWD1
PQBP1
PQLC2
PQLC3
PRAMEF10
PRB1
PRB3
PRB4
PRDM10
PRDM11
PRDM13
PRDM14
PRDM16
PRDM5
PRDX3
PRDX4
PRDX6
PREP
PREPL
PREX2
PRF1
PRG2
PRG3
PRG4
PRIM2
PRKAA2
PRKACA
PRKACB
PRKAG1
PRKAR1A
PRKAR2A
PRKCD
PRKCDBP
PRKCE
PRKCSH
PRKCZ
PRKD1
PRKG2
PRKX
PRKY
PRL
PRLH
PRLR
PRMT2
PRMT7
PRMT8
PRND
PRO1483
PRO1596
PRO2012
PRO2214
PRO2949
PROCR
PRODH2
PROL1
PROP1
PROX1
PROZ
PRPF19
PRPF31
PRPF40A
PRPF8
PRPH2
PRPS1
PRPS1L1
PRPS2
PRPSAP2
PRR11
PRR14
PRR14L
PRR3
PRR5
PRR7
PRRC2A
PRRC2B
PRRX1
PRRX2
PRSS12
PRSS3
PRSS8
PRUNE
PRUNE2
PSAP
PSD
PSD4
PSEN2
PSG1
PSG11
PSG3
PSG4
PSG6
PSG7
PSG9
PSIP1
PSKH1
PSMA5
PSMB1
PSMB10
PSMB4
PSMB6
PSMB7
PSMC3
PSMC5
PSMD10
PSMD12
PSMD13
PSMD14
PSMD2
PSMD3
PSMD4
PSMD7
PSMD8
PSMD9
PSME1
PSME3
PSMF1
PSMG2
PSORS1C2
PSPH
PSTPIP1
PSTPIP2
PTBP1
PTBP2
PTCD3
PTCH1
PTCRA
PTDSS1
PTDSS2
PTGDR
PTGDR2
PTGER1
PTGER3
PTGES
PTGES2
PTGIR
PTGIS
PTGS2
PTH1R
PTH2R
PTK2
PTMS
PTP4A2
PTPLB
PTPN1
PTPN11
PTPN12
PTPN13
PTPN2
PTPN3
PTPRA
PTPRB
PTPRD
PTPRG
PTPRJ
PTPRM
PTPRN
PTPRO
PTPRR
PTPRU
PTPRZ1
PTTG1IP
PTTG2
PTTG3P
PURG
PUS1
PUS3
PUS7
PVALB
PVR
PWP2
PXMP2
PXMP4
PXN
PYCARD
PYCRL
PYGM
PYGO1
PYROXD1
PYY
PYY2
PZP
QDPR
QKI
QPCT
QPRT
QSOX1
QTRT1
QTRTD1
R3HDM2
RAB11B
RAB11FIP1
RAB13
RAB14
RAB15
RAB17
RAB1B
RAB20
RAB25
RAB26
RAB27A
RAB2A
RAB33A
RAB33B
RAB3GAP2
RAB3IL1
RAB40AL
RAB5A
RAB5B
RAB6B
RAB7A
RAB9BP1
RABAC1
RABEP2
RABEPK
RABGAP1
RABIF
RABL3
RAC1
RAC3
RAD21
RAD23A
RAD50
RAD51
RAD51B
RAD51D
RAD54L
RAD9A
RAE1
RAI14
RAI2
RALB
RALBP1
RALGAPA1
RALYL
RAMP1
RAN
RANBP1
RANBP10
RANBP6
RANBP9
RANGAP1
RANGRF
RAP1B
RAP1GAP
RAP1GAP2
RAP2B
RAPGEF2
RAPGEF3
RAPGEF5
RAPSN
RARA
RARB
RARRES3
RARS
RASGRP2
RASGRP3
RASL10A
RASSF1
RASSF4
RASSF9
RAX
RB1CC1
RBBP5
RBBP8
RBFA
RBFOX1
RBFOX2
RBKS
RBM12
RBM15
RBM15B
RBM19
RBM22
RBM23
RBM3
RBM34
RBM38
RBM42
RBM47
RBMS1
RBMS2
RBMXL2
RBPJ
RBPJL
RBPMS
RCAN2
RCC1
RCE1
RCHY1
RCL1
RCN1
RCOR1
RDH11
RDH8
REC8
RECK
RECQL
RECQL5
REEP2
REEP4
REG1B
REG1P
REL
RELA
RELB
RELN
REM1
RENBP
REPIN1
REPS1
REPS2
RER1
RERE
RET
RETSAT
REV3L
RFC1
RFC3
RFC5
RFPL1
RFPL2
RFPL3
RFX7
RFXANK
RFXAP
RGR
RGS1
RGS10
RGS11
RGS16
RGS17
RGS19
RGS4
RGS7
RGS9
RGSL1
RHAG
RHBDD3
RHBDF2
RHBDL1
RHD
RHEB
RHO
RHOBTB1
RHOBTB2
RHOD
RHOQ
RHOT1
RHOT2
RIBC2
RIC8B
RIMS1
RIMS2
RIMS3
RIN1
RIN2
RIN3
RINT1
RIOK2
RIOK3
RIPK4
RIT2
RLBP1
RLN1
RMND5A
RMND5B
RNASE2
RNASE3
RNASEH1
RNASEH2A
RNASEH2B
RNASEL
RND1
RND3
RNF10
RNF11
RNF113A
RNF115
RNF123
RNF125
RNF126
RNF13
RNF130
RNF139
RNF14
RNF141
RNF146
RNF17
RNF186
RNF2
RNF216
RNF25
RNF38
RNF39
RNF40
RNF5
RNF6
RNF8
RNGTT
RNH1
RNMT
RNPEP
RNPEPL1
ROBO1
ROBO3
ROCK2
ROGDI
ROM1
ROR1
RORC
ROS1
RP2
RPA3
RPA4
RPAP1
RPGRIP1
RPGRIP1L
RPH3A
RPH3AL
RPIA
RPL10L
RPL14
RPL19
RPL22
RPL23AP53
RPL24
RPL27A
RPL31
RPL34
RPL35A
RPL36
RPL36AL
RPL39L
RPL3L
RPL7
RPL9
RPLP2
RPN2
RPP25
RPP30
RPP38
RPRM
RPS10
RPS11
RPS12
RPS14
RPS19
RPS25
RPS28
RPS3
RPS6KA2
RPS6KA5
RPS6KA6
RPS6KB2
RPS8
RPS9
RPUSD2
RQCD1
RRAD
RRAGA
RRAGC
RRAS
RRBP1
RREB1
RRM2
RRNAD1
RRP12
RRP15
RRP1B
RRP8
RRP9
RRS1
RS1
RSAD1
RSAD2
RSBN1
RSG1
RSL24D1
RSPH6A
RSRC2
RSU1
RTEL1
RTF1
RTN4
RUFY1
RUFY2
RUNDC3A
RUNDC3B
RUSC1
RUSC2
RUVBL1
RWDD2B
RWDD3
RXFP3
RXRG
RYBP
RYR3
S100A1
S100A13
S100B
S100PBP
S1PR4
SAA3P
SAC3D1
SAG
SAMD4A
SAMHD1
SAP130
SAP30
SAR1A
SARDH
SARM1
SART1
SART3
SASH3
SBF1
SBNO1
SCAMP1
SCAMP2
SCAMP3
SCAPER
SCARB2
SCARF1
SCCPDH
SCD5
SCFD1
SCG3
SCLY
SCMH1
SCML2
SCN10A
SCN11A
SCN1A
SCN1B
SCN3A
SCN3B
SCN5A
SCNN1B
SCNN1D
SCNN1G
SCO2
SCP2
SCRG1
SCRIB
SCRN1
SCT
SCUBE3
SCYL2
SCYL3
SDAD1
SDC1
SDC4
SDCCAG3
SDF2L1
SDF4
SDHB
SDHC
SDR39U1
SEC14L1
SEC14L5
SEC22A
SEC22B
SEC24A
SEC24B
SEC24C
SEC31B
SEC61A2
SEC61B
SEC62
SECISBP2
SECISBP2L
SECTM1
SEL1L
SEMA3B
SEMA3F
SEMA4A
SEMA4D
SEMA4F
SEMA5A
SEMA6A
SEMA6B
SEMA6C
SEMA6D
SEMA7A
SEMG1
SENP2
SENP3
SENP6
SENP7
SEPT10
SEPT11
SEPT2
SEPT8
SEPT9
SEPW1
SERBP1
SERGEF
SERHL2
SERINC3
SERINC5
SERPINA4
SERPINA6
SERPINA7
SERPINB10
SERPINB13
SERPINB4
SERPINB5
SERPINB7
SERPINE1
SERPINE2
SERPINF2
SERPING1
SERTAD2
SESN1
SET
SETBP1
SETD1B
SETD3
SETD4
SETD5
SETDB1
SETX
SEZ6L
SF3A3
SF3B1
SF3B2
SF3B3
SF3B4
SF3B5
SFI1
SFMBT1
SFN
SFPQ
SFTPB
SFTPD
SFXN1
SFXN3
SGCA
SGK1
SGK2
SGMS1
SGPL1
SGSH
SGSM2
SGSM3
SH2B1
SH2B2
SH2B3
SH2D2A
SH2D3C
SH2D4A
SH3BGR
SH3BP2
SH3BP4
SH3GL3
SH3YL1
SHANK2
SHBG
SHC1
SHC2
SHCBP1L
SHFM1
SHH
SHMT1
SHMT2
SHQ1
SHROOM2
SIAH1
SIDT1
SIDT2
SIGIRR
SIGLEC1
SIGLEC6
SIGLEC8
SIGLEC9
SIGMAR1
SIL1
SIM2
SIN3B
SIPA1
SIPA1L1
SIRPA
SIRPB1
SIRT1
SIRT4
SIRT6
SIRT7
SIVA1
SIX1
SIX2
SIX3
SIX6
SKAP2
SKIV2L
SKIV2L2
SKP1
SKP2
SLAMF7
SLAMF8
SLBP
SLC10A1
SLC10A2
SLC10A3
SLC11A1
SLC11A2
SLC12A5
SLC12A6
SLC12A7
SLC12A8
SLC13A1
SLC13A2
SLC14A1
SLC15A1
SLC15A2
SLC15A3
SLC16A1
SLC16A10
SLC16A4
SLC16A5
SLC16A7
SLC17A1
SLC17A2
SLC17A3
SLC17A4
SLC17A5
SLC17A6
SLC17A9
SLC18A3
SLC19A2
SLC19A3
SLC1A4
SLC20A1
SLC20A2
SLC22A1
SLC22A11
SLC22A14
SLC22A17
SLC22A18AS
SLC22A6
SLC22A8
SLC23A2
SLC24A1
SLC24A2
SLC25A10
SLC25A11
SLC25A12
SLC25A16
SLC25A17
SLC25A22
SLC25A23
SLC25A28
SLC25A36
SLC25A37
SLC25A4
SLC25A44
SLC25A6
SLC26A1
SLC26A2
SLC27A5
SLC28A1
SLC28A2
SLC28A3
SLC29A1
SLC29A3
SLC2A1
SLC2A10
SLC2A11
SLC2A3
SLC2A4RG
SLC2A8
SLC2A9
SLC30A3
SLC30A4
SLC30A5
SLC30A9
SLC33A1
SLC34A2
SLC35A2
SLC35B1
SLC35C1
SLC35D1
SLC35E1
SLC36A1
SLC37A1
SLC37A4
SLC38A1
SLC38A2
SLC38A3
SLC38A4
SLC38A6
SLC38A7
SLC39A14
SLC39A6
SLC39A8
SLC3A1
SLC3A2
SLC41A3
SLC43A1
SLC43A3
SLC45A2
SLC47A1
SLC48A1
SLC4A1AP
SLC4A2
SLC4A3
SLC4A4
SLC5A1
SLC5A2
SLC5A3
SLC5A4
SLC5A5
SLC5A6
SLC5A7
SLC6A1
SLC6A11
SLC6A12
SLC6A13
SLC6A16
SLC6A2
SLC6A3
SLC6A8
SLC6A9
SLC7A1
SLC7A11
SLC7A2
SLC7A4
SLC7A6
SLC7A8
SLC7A9
SLC9A3R2
SLC9A5
SLC9A6
SLC9A8
SLCO1A2
SLCO1B1
SLCO1C1
SLCO4C1
SLFN12
SLIRP
SLIT1
SLIT3
SLITRK3
SLMO1
SLN
SMA4
SMAD2
SMAD3
SMAD4
SMAD5-AS1
SMAD7
SMAD9
SMAP1
SMARCA5
SMARCAL1
SMARCC1
SMARCC2
SMARCD1
SMARCD3
SMC4
SMCP
SMEK1
SMG7
SMG8
SMO
SMPD1
SMPD3
SMR3A
SMR3B
SMS
SMTN
SMURF1
SMURF2
SMYD2
SMYD5
SNAI1
SNAP25
SNAP29
SNAPC1
SNAPC2
SNAPC4
SNCA
SNCAIP
SNCB
SND1
SNF8
SNPH
SNRK
SNRNP25
SNRNP70
SNRPB
SNRPC
SNRPG
SNTG1
SNTG2
SNW1
SNX1
SNX10
SNX15
SNX16
SNX2
SOAT2
SOCS1
SOCS5
SON
SORBS1
SORBS3
SORD
SORL1
SOS1
SOS2
SOX12
SOX15
SOX17
SOX18
SOX3
SOX30
SOX9
SP100
SP110
SP2
SP3P
SP4
SPA17
SPACA1
SPAG1
SPAG16
SPAG5
SPAG7
SPAG8
SPAM1
SPARC
SPATA2
SPATA2L
SPATA7
SPATS2
SPC25
SPCS1
SPDYE2
SPECC1L
SPEF1
SPEN
SPG11
SPINK2
SPINK4
SPINT2
SPN
SPO11
SPOCK3
SPON1
SPP2
SPPL2B
SPRED2
SPRR2C
SPRY1
SPRY4
SPSB1
SPTA1
SPTAN1
SPTB
SPTBN1
SPTBN4
SPTLC1
SPTSSA
SQRDL
SQSTM1
SREBF1
SREBF2
SRGAP3
SRP9
SRPK1
SRPK3
SRPX2
SRR
SRRM1
SRRT
SRSF11
SRSF6
SRSF8
SRY
SS18L2
SSB
SSBP1
SSBP3
SSFA2
SSH1
SSNA1
SSPN
SSRP1
SSSCA1
SST
SSTR4
SSX1
SSX2IP
SSX3
ST13
ST14
ST3GAL1
ST3GAL2
ST3GAL5
ST3GAL6
ST6GALNAC2
ST8SIA1
ST8SIA2
ST8SIA4
STAC
STAG1
STAG3
STAM
STAMBP
STARD13
STAT1
STAT2
STAT3
STAT4
STAT5A
STAT5B
STAU1
STAU2
STC1
STEAP3
STIL
STIM1
STIP1
STK17B
STK19
STK24
STK25
STK38L
STMN2
STMN4
STON1
STRA13
STRAP
STRN3
STRN4
STS
STX11
STX12
STX16
STX18
STX5
STX6
STX7
STXBP1
STYK1
SUB1
SUCLA2
SUCLG2
SULT1A1
SULT1B1
SULT1E1
SULT2B1
SUMO1
SUMO3
SUN1
SUN2
SUOX
SUPT3H
SUPT4H1
SUPT5H
SUPT6H
SURF1
SURF2
SUSD4
SUSD5
SUV39H1
SUV420H1
SUZ12
SV2B
SV2C
SVEP1
SYCE1L
SYCP1
SYCP2
SYDE1
SYK
SYN2
SYNC
SYNDIG1
SYNE2
SYNGR4
SYNJ1
SYNPO
SYP
SYPL1
SYT1
SYT11
SYT12
SYT13
SYT17
SYT5
TAAR5
TAB1
TAB2
TAC1
TAC3
TACC2
TACR1
TACR2
TACR3
TADA3
TAF11
TAF12
TAF1A
TAF4B
TAF5
TAF5L
TAF6
TAF7
TAGLN2
TAGLN3
TAOK1
TAOK2
TAOK3
TAP1
TAP2
TAPBP
TARBP1
TARP
TARS
TAS2R1
TAS2R10
TAS2R14
TAS2R16
TAS2R4
TAS2R7
TAS2R9
TASP1
TAT
TAX1BP1
TAZ
TBC1D1
TBC1D10B
TBC1D12
TBC1D13
TBC1D19
TBC1D2
TBC1D22A
TBC1D29
TBC1D30
TBC1D5
TBC1D8B
TBC1D9B
TBCC
TBCD
TBCE
TBK1
TBKBP1
TBL1X
TBL1XR1
TBL1Y
TBL2
TBPL1
TBR1
TBX1
TBX10
TBX2
TBX21
TBX5
TBX6
TCAP
TCEA2
TCEAL2
TCEAL4
TCEB3B
TCF20
TCF3
TCF4
TCF7L2
TCIRG1
TCL1B
TCL6
TCN2
TCOF1
TCP10L
TCP11
TCP11L1
TCTN2
TDP1
TDP2
TDRD1
TDRD7
TEAD3
TEC
TECPR2
TECTA
TEK
TEKT2
TELO2
TES
TESC
TESK1
TET3
TEX10
TEX13A
TEX13B
TEX15
TF
TFAP2A
TFAP2C
TFAP4
TFCP2
TFCP2L1
TFDP1
TFDP2
TFEB
TFF2
TFIP11
TFPI
TFPI2
TFPT
TFRC
TGFA
TGFB1I1
TGFBR1
TGFBRAP1
TGIF2
TGM1
TGM3
TGM4
TGM5
TGS1
TH
THADA
THAP1
THAP10
THAP3
THAP4
THAP7
THBD
THBS3
THOC2
THOC5
THOC7
THOP1
THRA
THRB
THY1
TIA1
TIAM2
TICAM1
TIE1
TIGD6
TIMELESS
TIMM10
TIMM13
TIMM17A
TIMM22
TIMM44
TIMM9
TIMP2
TIMP3
TINAGL1
TINF2
TIPIN
TIPRL
TJP1
TJP3
TK1
TKT
TKTL1
TLE1
TLE2
TLK1
TLK2
TLL1
TLR1
TLR6
TLR8
TM2D1
TM2D3
TM4SF20
TM4SF4
TM7SF2
TM9SF2
TM9SF3
TMBIM6
TMC7
TMCC1
TMCC2
TMCO1
TMCO3
TMED5
TMED9
TMEM104
TMEM106B
TMEM11
TMEM110
TMEM115
TMEM121
TMEM127
TMEM131
TMEM132A
TMEM135
TMEM143
TMEM14A
TMEM151B
TMEM158
TMEM161A
TMEM168
TMEM177
TMEM180
TMEM184B
TMEM187
TMEM194A
TMEM208
TMEM214
TMEM223
TMEM231
TMEM30A
TMEM30B
TMEM33
TMEM35
TMEM39B
TMEM41B
TMEM5
TMEM51
TMEM59L
TMEM62
TMEM63A
TMEM70
TMEM80
TMEM8A
TMEM8B
TMEM97
TMEM9B
TMF1
TMPO
TMPRSS11D
TMPRSS15
TMPRSS3
TMPRSS4
TMPRSS6
TMSB10
TMSB4Y
TMX1
TMX2
TMX4
TNC
TNFAIP1
TNFAIP2
TNFAIP3
TNFRSF10D
TNFRSF11B
TNFRSF13B
TNFRSF14
TNFRSF1A
TNFRSF1B
TNFRSF25
TNFRSF4
TNFRSF8
TNFSF11
TNFSF13
TNFSF14
TNFSF18
TNFSF9
TNIP1
TNIP2
TNIP3
TNK2
TNKS
TNNC1
TNNC2
TNNI1
TNNI2
TNP2
TNPO2
TNPO3
TNS1
TNS3
TNXB
TOB1
TOE1
TOLLIP
TOM1L1
TOMM20
TOMM34
TOMM40
TOMM70A
TOP1
TOP2B
TOP3A
TOR1A
TOR1AIP1
TOR1AIP2
TOX
TOX4
TP53
TP53TG5
TP63
TP73-AS1
TPBG
TPCN1
TPI1
TPM1
TPM2
TPMT
TPP1
TPPP
TPPP3
TPR
TPSG1
TPST1
TPX2
TRA2A
TRA2B
TRADD
TRAF2
TRAF3IP1
TRAF3IP2
TRAF3IP3
TRAF4
TRAFD1
TRAIP
TRAM1
TRAM2
TRAP1
TRAPPC10
TRAPPC8
TREH
TREML2
TRIAP1
TRIB1
TRIL
TRIM10
TRIM14
TRIM2
TRIM24
TRIM26
TRIM29
TRIM3
TRIM31
TRIM32
TRIM33
TRIM37
TRIM38
TRIM44
TRIM52
TRIM62
TRIM9
TRIOBP
TRIP13
TRIP4
TRIT1
TRMT1
TRMT112
TRMT1L
TRMT61B
TRMU
TRNAU1AP
TRO
TROAP
TRPA1
TRPC1
TRPC3
TRPC4
TRPC5
TRPC7
TRPM3
TRPM4
TRPM6
TRPM8
TRPV5
TRRAP
TSC2
TSC22D1
TSC22D2
TSC22D3
TSC22D4
TSEN2
TSEN34
TSFM
TSGA10
TSHB
TSNAX
TSPAN12
TSPAN13
TSPAN14
TSPAN31
TSPAN32
TSPAN4
TSPAN5
TSPAN6
TSR1
TSR2
TSSC1
TSSC4
TSSK2
TST
TTC17
TTC18
TTC19
TTC27
TTC28
TTC33
TTF2
TTI1
TTI2
TTLL1
TTLL12
TTLL5
TTPA
TTPAL
TTR
TTTY15
TTYH1
TUB
TUBA1C
TUBA4A
TUBA8
TUBAL3
TUBB1
TUBB3
TUBD1
TUBGCP2
TUBGCP4
TUBGCP5
TUFM
TUG1
TULP2
TULP3
TUSC2
TUSC3
TWF2
TWISTNB
TXN
TXNL1
TXNL4B
TXNRD1
TYMS
TYR
TYRO3
TYRP1
TYW1
U2AF2
UAP1
UBA3
UBA6
UBAP2L
UBASH3A
UBC
UBE2A
UBE2B
UBE2D1
UBE2D4
UBE2E1
UBE2H
UBE2I
UBE2L3
UBE2L6
UBE2NL
UBE2V2
UBE2Z
UBE3B
UBE3C
UBE4B
UBIAD1
UBL4A
UBL5
UBOX5
UBQLN3
UBQLN4
UBR4
UBXN1
UBXN2B
UBXN4
UBXN7
UCHL5
UCN
UCP3
UEVLD
UFC1
UFD1L
UFL1
UFSP2
UGDH
UGT2B17
UIMC1
ULBP1
ULK1
UMOD
UMPS
UNC13B
UNC45A
UNC93B1
UNG
UNKL
UPB1
UPF1
UPF2
UPF3B
UPK1A
UPK2
UPK3A
UQCR11
URM1
USE1
USF2
USH1C
USH2A
USP10
USP11
USP14
USP18
USP2
USP20
USP22
USP24
USP29
USP3
USP32P2
USP34
USP39
USP46
USP47
USP48
USP7
UTF1
UTP11L
UTP14A
UTP18
UTP3
UTRN
UTS2
UTY
UVRAG
VAC14
VAMP1
VAMP3
VAMP4
VAMP5
VAMP8
VAPA
VARS
VAT1
VAV1
VAX2
VCL
VCPIP1
VDAC1
VDR
VEGFA
VEGFB
VEGFC
VENTXP1
VEZF1
VGF
VGLL1
VGLL3
VGLL4
VHL
VILL
VIP
VN1R1
VNN2
VOPP1
VPS13A
VPS13C
VPS13D
VPS26A
VPS28
VPS33A
VPS37B
VPS39
VPS41
VPS4A
VPS4B
VPS52
VPS53
VPS54
VWA1
VWA5A
WAPAL
WAS
WASF3
WBP2
WBP5
WBSCR22
WDFY3
WDR11
WDR13
WDR18
WDR19
WDR25
WDR26
WDR37
WDR44
WDR45
WDR46
WDR47
WDR48
WDR59
WDR5B
WDR6
WDR60
WDR62
WDR7
WDR74
WDR77
WDR82
WDR91
WDR96
WDTC1
WEE1
WFDC8
WHSC1
WIPF2
WIPI1
WIPI2
WIZ
WNK1
WNT1
WNT11
WNT16
WNT2
WNT4
WNT5B
WNT6
WNT7A
WRAP53
WRAP73
WRB
WRN
WSB1
WSB2
WT1-AS
WTAP
WWC1
WWC3
WWOX
WWP2
XCL1
XCR1
XDH
XKR8
XPNPEP2
XPNPEP3
XPO1
XPO4
XPO6
XPO7
XPOT
XRCC1
XRCC2
XRCC3
XRCC4
XYLT1
XYLT2
YARS
YBX1
YBX2
YEATS2
YEATS4
YES1
YIF1A
YIPF1
YIPF3
YIPF4
YLPM1
YPEL1
YRDC
YTHDF3
YWHAE
YWHAZ
YY1AP1
ZAP70
ZBED1
ZBED2
ZBP1
ZBTB1
ZBTB11
ZBTB17
ZBTB20
ZBTB22
ZBTB24
ZBTB32
ZBTB39
ZBTB40
ZBTB48
ZC3H13
ZC3H15
ZC3H4
ZC3H7B
ZC3HAV1
ZC4H2
ZCCHC10
ZCCHC14
ZCCHC2
ZCCHC6
ZCWPW1
ZDHHC13
ZDHHC17
ZDHHC18
ZDHHC4
ZDHHC6
ZDHHC7
ZFAND1
ZFAND3
ZFAND5
ZFHX3
ZFHX4
ZFP2
ZFP30
ZFP36
ZFP36L2
ZFP64
ZFR2
ZFYVE16
ZFYVE21
ZFYVE9
ZG16
ZGPAT
ZHX3
ZIC3
ZIC4
ZKSCAN1
ZKSCAN3
ZKSCAN5
ZMAT3
ZMAT5
ZMIZ1
ZMYM2
ZMYM3
ZMYND10
ZNF10
ZNF133
ZNF135
ZNF137P
ZNF142
ZNF146
ZNF148
ZNF155
ZNF157
ZNF16
ZNF160
ZNF165
ZNF180
ZNF197
ZNF200
ZNF202
ZNF215
ZNF217
ZNF219
ZNF222
ZNF230
ZNF250
ZNF253
ZNF257
ZNF259P1
ZNF267
ZNF268
ZNF273
ZNF276
ZNF277
ZNF280A
ZNF282
ZNF286A
ZNF287
ZNF3
ZNF318
ZNF334
ZNF335
ZNF33B
ZNF35
ZNF350
ZNF354A
ZNF365
ZNF394
ZNF408
ZNF415
ZNF419
ZNF426
ZNF428
ZNF43
ZNF432
ZNF440
ZNF442
ZNF444
ZNF446
ZNF45
ZNF451
ZNF467
ZNF473
ZNF480
ZNF492
ZNF500
ZNF506
ZNF507
ZNF510
ZNF512B
ZNF518A
ZNF529
ZNF532
ZNF536
ZNF544
ZNF549
ZNF551
ZNF552
ZNF556
ZNF557
ZNF571
ZNF573
ZNF580
ZNF587
ZNF593
ZNF606
ZNF611
ZNF613
ZNF638
ZNF646
ZNF665
ZNF668
ZNF669
ZNF671
ZNF672
ZNF674
ZNF688
ZNF692
ZNF696
ZNF7
ZNF710
ZNF717
ZNF721
ZNF74
ZNF747
ZNF76
ZNF771
ZNF787
ZNF8
ZNF80
ZNF804A
ZNF81
ZNF813
ZNF821
ZNF83
ZNF835
ZNF839
ZNF93
ZNHIT1
ZNHIT2
ZNRF4
ZPBP
ZSCAN16
ZSCAN5A
ZW10
ZZEF1
