# Supplementary material for: Screening of core genes and prediction of ceRNA regulation mechanism of circRNAs in nasopharyngeal carcinoma by bioinformatics analysis
Source: Pathol Oncol Res. 2023 Mar 28;29:1610960. doi: 10.3389/pore.2023.1610960 (PMC10086187; doi:10.3389/pore.2023.1610960)
Supplement: Supplementary file 1 [file DataSheet1.ZIP › Supplementary Tables/Supplementary Table 4.txt]

PPIAP45
ACAT2
MAP3K13
THAP1
PANK2
AC127526.5
MLLT10
B3GNT3
FOXD1
AC090114.2
BACE2
TMA7
CCDC92
ZNF513
H3P6
LRFN4
ZNF18
ADTRP
RPL7AP28
TBKBP1
HEMK1
ZFYVE26
MAOA
RNPEP
TDRD3
AC016747.1
WEE1
FAAH
SVBP
OPA3
ISG20L2
NUTF2
ATG101
KNSTRN
MACC1
TRMT13
SUMO3
PAPOLG
NSF
LINC00992
HSP90AA1
WWOX
SMARCD2
KLHL2
DEAF1
AC092953.2
PCMTD2
CCM2
AC046185.2
SNX1
GSTO1
NR1D2
ACTG1P14
MAGI3
PGD
RBM47
DUOXA2
AC114956.1
ARHGEF3
AC016745.1
LNX1
ADGRD1-AS1
HSPA14
VSIG10
PSMC3
ARL1
IP6K2
CAPN7
TRMT12
ORC6
AKR1A1
ZBTB42
KIFAP3
FADD
GAS6-DT
CT45A10
D2HGDH
GOLIM4
SLC35A3
GNB4
CCDC102A
XYLB
C20orf27
PLAC8
ZNF699
GALNS
LRRC3
SIN3B
ADARB1
ZNF324
SNORD17
DMRTA1
HOXC11
TLE1P1
NFE2L2
NAGS
TCTA
BCL7B
SLC29A1
CBR4
RBM17
TBC1D8
WDR11
BCL2L12
AC004130.2
ZNF117
ZNF816
GLS
IFITM3P2
PCP4L1
RAB29
CAMK1D
CPNE1
LINC01518
SF3B4
METTL3
KIF18A
GTPBP8
SIGMAR1
ZNF622
PFKFB4
COPRS
LINC01003
HOXB-AS4
SNORD69
SLC26A9
GLUD1P3
PARD6B
NUBPL
RNF135
PLAAT5
C11orf71
LCOR
MAML2
AL391834.2
BEX3
LINC02693
SAGE1
SIAH1
NAT9
CDH4
LINC01679
HOXA-AS2
MRPS28
GK5
IL23A
ID3
ZADH2
CNOT6LP1
ZNF586
CYP2J2
KIAA1671
UBE2Z
ODAPH
MIRLET7BHG
TIMM17B
ZFAND5
SFR1
MDH1
LRRC8D
MXI1
SCRIB
SLC25A25
ATP8B3
FAM120AOS
CCDC66
ACTRT3
GABRP
GSDMD
POGLUT2
B9D1
PPIP5K1
FAM3B
ZNF628
RAB32
NOA1
PUS1
STRIP2
SGK1
GRK5
ALKBH4
NAXD
TCAIM
MAPKAP1
MCEE
CLDN14
C11orf45
MAGEA4
ZNF425
KIAA1522
SOWAHB
SMIM19
AC007342.9
WSB1
DNAL4
SH3BGRL2
TYW5
GPD2
GPR158
GNG4
EDN2
DGCR2
TUBBP5
GLIPR1
NOX1
ST3GAL4
ERMAP
MEN1
SLC1A4
ZNF37A
SAE1
H3C3
CSK
CKAP4
SNX31
ATP5MG
NCOA1
CAMKK1
DUSP23
PEX1
ATP9B
TRMT61A
TMPRSS2
GRAMD1C
COX6B1
GARRE1
PPP1R9B
ALKBH1
TPCN2
GLUL
ATE1
LZTFL1
SAP18
UPF2
CSAG3
ARSG
RMND5A
MAGEA1
RERE
MAGEA6
H3P14
DNAJC8
VKORC1
HOMEZ
STEAP1B
FBXW4
PSME4
ZFPM1
GIPC2
RPS15P4
CFAP126
RBM14
LINC00174
AL596442.3
DHRS2
PEPD
WDR45B
NFIA
EGLN1
AC131009.3
CEPT1
FARSA
SLC9A4
ATG4A
CSTF2
WDHD1
EDAR
C2CD4C
RBM48
MPZL1
SFTPA2
VGLL1
EXOSC4
MAML3
ZDHHC11B
TCAF1
YTHDC1
FAM207A
SELENOO
TEP1
FKBP5
ZNF271P
ATP5MFP2
ABCA5
LSM5
ANXA11
SLC35A1
CTNS
MFSD12
SLC10A3
SIPA1L1
H2BC5
ESM1
ZNF888
SRSF5
ACOT9
AC104454.2
FTLP10
UBE2SP1
TOPORS
NARS1
AL162151.2
PSD3
GORASP1
NAA50
PXMP4
RPS4X
RIPOR1
ZNF613
CXCL17
NELFA
CCDC115
THTPA
MBOAT7
AKAP9
ZNF254
ZNF552
TET2
TMCO4
NOP53
ASB13
TRIM33
EGLN3
WDR45
CCDC174
USF3
AC003965.2
CYP3A5
ZNF24
PCDHB12
ERP27
IGSF8
SMDT1
A4GALT
SHARPIN
SPATS2L
PLEKHH1
SLC16A9
XPA
ZNF600
RNASEL
AC011632.1
CERT1
DYRK3
CTNNAL1
USP16
RNF26
DEGS1
DTWD2
SETX
PPFIBP2
IFITM3P9
WASF2
AC068870.2
HIBCH
UROD
RNF216P1
RBM27
LLGL2
C5orf34-AS1
TMEM255B
LMBRD2
NEBL
COPZ1
SLC16A7
HCFC1R1
SLC20A1
KRCC1
LAS1L
AC003102.1
NFRKB
PM20D2
GAS6
ORC5
SP1
VAMP2
SDF4
DOT1L
DHTKD1
NXT1
BIN3
SETD7
SSBP2
ANGEL1
POLR1E
USP46
C5orf22
SRD5A3
NOXA1
AURKB
ATR
PPP1R13B
AC069544.2
GPSM1
SRP19
CAD
TSHZ1
SMAD3
SCRN1
ATG4D
CORO2A
INSYN1
ERMP1
AC083855.2
GPCPD1
C4orf46
SLC44A2
RNU7-159P
RWDD2B
AC011455.8
RAP2C
RTN4R
TCEANC2
FAM3D
USP46-DT
RNU6-722P
CLSTN1
ARHGAP12
CSRP2
DLX4
GMEB1
CUL4B
ZNF395
IP6K1
PPP1CB
SYNGR1
RASSF10-DT
GALNT5
TIRAP
ZNF28
OSBPL3
PPIL3
ZNF790
RPS6KA3
RAB11FIP1
DEPDC7
DMXL1
GAREM1
SUPT16H
DDOST
BCAS1
MAN1A2
PIK3CB
EXOC7
KYAT3
TIGD2
FOXL2
CD70
VBP1
TBC1D22A
OXCT1
DCST1-AS1
LINC02522
TLR5
AC244102.4
AP5M1
PLEKHG1
HOXD10
KIAA0930
CLCA4-AS1
PRKDC
ALDH9A1
AC245884.12
SHMT1
XPO7
REV1
AFF1
AC007342.4
MSH3
RNU6ATAC18P
CMTM6
BCL3
CPNE3
PARN
EMC1
PPIAP26
ZNF836
OSTM1
PHF2
NCOA5
PRKCH
KBTBD2
DDI2
CLDN4
MLXIP
AC005682.1
EDEM3
AL359091.4
RET
H2AC11
FDFT1
TSPAN3
MED25
ACBD5
MTMR4
OAT
PLEKHH3
TMEM144
SPESP1
COX18
COG2
MFSD1
TNFRSF10A-AS1
AP003721.3
UBE4B
MAGEA9B
GRB7
NUDT16L1
TCHP
SLC22A1
METTL9
FBXO34
HOXD9
FAM172A
NCS1
ZNF468
PRORP
VEGFB
DHX37
RELT
LRRC8C
SNUPN
C11orf24
ZNF503
ATP13A4
BIRC5
KLHDC8A
CYP2R1
SLTM
AC012467.2
RBMXL1
CCDC47
AMN
SNW1
CYRIB
EFTUD2
PEX11B
RAPH1
SPHK1
PHC2
XK
GPATCH8
CDKL5
HSD17B6
AC009237.14
TUBB
FAM219B
COX16
PIM3
RAB33B
TRA2A
SPINT1-AS1
POLB
TEAD3
MTND2P28
C6orf136
DSTYK
TRMT2B
EN2
PHF13
MAP3K7
AL136981.3
VSIG2
FBXO36
LZTS2
EIF3H
TMEM168
SMIM29
LRPAP1
SCNN1A
MAGEC2
SLC5A3
EZHIP
B3GNT9
GGA3
STYK1
ABCC10
MDH2
NCOA2
PPT1
TCOF1
VRK3
AC006460.1
RNF168
AC108865.1
WFS1
PCBP2
STK39
AC034231.1
MAGT1
MAP3K8
B3GLCT
ZNF714
GAS8
AC244102.3
ESCO1
SNAPIN
HOXD11
ABHD11-AS1
CS
CACNG4
SLC15A4
FTSJ1
UBA3
PHLPP1
AC130371.2
DPP8
CYP4F29P
SAYSD1
TARS2
NACC2
MAGEA10
FNBP4
SNHG26
WIPI2
PCNX1
RNF167
PANK2-AS1
HES1
LYPLAL1
PPOX
ZNF830
KANSL1
AC110619.1
ZNF800
ELF4
MRFAP1L1
SMARCA5
MTMR3
SRFBP1
HMGN1P36
IDH3G
PGF
DCAF11
ADGRF1
SCAF8
ZBTB44
PSCA
ZFP91
NCOR1
PIGP
ZNF841
MIF4GD
DOLK
NMRK1
HADH
TBC1D22B
PDZD2
KC877982.1
DEDD
TRAF3IP1
PRKAG2
SDHAF3
DDX59
BCL2L13
MTA3
SPINK1
ELF3
B4GALT2
NCK1
NDUFAF3
SNRNP27
KEAP1
ABCB7
SLC9A8
AC245407.2
NCDN
CYB561
AC107068.1
BLOC1S5
ZER1
NME6
PNPLA4
TRAPPC13
TPD52L1
SAMD8
AC087612.1
CHST3
AC099336.2
AL121790.2
TADA3
ZBTB5
PGAP3
COQ8B
CSNK1G1
CREB1
SERAC1
ZNF33B
PPTC7
ZNF595
TAB1
HEXIM1
NR4A2
AL031736.1
SH3YL1
PSMF1
RBM15B
AC022150.4
BMT2
BRD9
EIF4BP7
IMMP2L
RPGR
PPIP5K2
MRPS36
SLC18B1
TIMM10B
RSPO4
CBX3
GRHL2
MRGBP
LRRC8B
ABHD2
HEATR6
RTTN
BET1L
TBC1D13
NUDCD1
MIER3
PURA
PDE2A-AS2
RNA5SP18
DUOX2
ALG1L9P
NUP93
RALGAPA1
USP54
CXCL5
AC103702.2
C14orf28
PLAT
LDLRAD3
TTC19
ZNF516
CIZ1
CAPNS1
SCIN
SLC39A11
GFM2
MCCC2
PTER
SMG6
BRI3BP
B3GNT6
TANK
ZSWIM5
CRYM
B3GALT4
TRIM68
DHX35
GTF2IP4
GOLPH3L
PRCP
OMA1
RABEP1
TMF1
ANAPC16
AC002511.2
IRF5
IPP
ZMYND11
TTC23
SCYL1
SUMF1
MIPEP
TRAK2
ZNF91
MAP3K10
MIR589
PAX9
DNAJC24
RABGGTB
PPP1R3D
HCFC1
NLRP1
MUC4
MOSPD3
MUC20P1
AC096733.2
CAAP1
AL354953.1
TNFRSF10B
GPR50
MTMR12
RNF103
MAGEA4-AS1
MUC20
AC025575.2
POM121C
COX15
IGF2BP1
NRGN
C17orf58
CDC16
FGD6
RNF220
AL133330.1
POC1B
MED28
HSD3B7
ENTPD4
AC010677.1
ERMARD
UBE2Q2P2
TAF4B
TRIM27
PER3
CASP3
FAM133A
UBIAD1
ATP6AP1
FAM91A1
GPR180
ODF3L1
AGPAT3
NOP56P1
FTH1P20
AC093159.1
EIF5A2
MT-RNR2
SEMA4F
HOXA2
MTUS1
EXTL3
COG6
TXNL4B
PPP2R5B
CTAG2
ABHD17AP4
XPO4
CENPI
CLEC16A
FKTN
MAP4K2
CAPRIN2
ADRA2C
HMMR
AL359771.1
GSEC
PJA2
IDH2
CNPY4
EPC2
EPB41L4A
PRDX2
ABHD3
S100A11P7
AC004704.1
YWHAH
TRPC6
CA13
WBP11
ATXN7
MBTD1
FMO2
POP1
ARAP1
TRPM2
ZSWIM1
ZSWIM6
NOTCH1
SMAD4
ZNF432
POLD1
ZSCAN20
AC113404.3
OXNAD1
HEXA
SLC4A3
HMGB1P10
PTMS
C8orf33
MANEA
WHAMM
H3-3A
PLEKHA7
PPARGC1B
AXIN1
HSPA12A
MECOM
POGLUT3
SLC25A16
MAGEB2
FBXL14
WDR53
NRDC
PDIA3P1
RNU6-516P
BCDIN3D
CCDC60
INTS7
TTC13
IER3IP1
CNOT7
COA3
SPRING1
NME7
TMEM50B
SLC9A9
RAF1
RAP1B
STAU2
BLVRB
ATG10
PRIM2
KIF12
TMEM184B
DERL1
DDX17
CLINT1
NMT2
MARS2
RELL1
AC022031.2
RRP7A
KCTD6
CLPTM1L
OSGEP
ZNF721
LIN54
PITPNC1
TMED8
MIR196A1
SLC9A3P2
HOXB3
WNT9A
ANO1
GOPC
IGFL3
ZNF808
PHF24
PRR11
KIAA0319L
AF131215.5
GALNT12
JAG2
CCDC90B
TXNRD3
ADCK2
GTF3A
SUMF2
ANKRD28
AC068473.4
PLEKHA8P1
SP3
VAC14
ST6GALNAC1
DPP9
ACADM
ABCD1
KIF21A
SETMAR
HTR7P1
HMGB1P5
RPF1
GNB5
N4BP2L2
WIPI1
ARID2
SLC25A5P5
MAN1B1
AC007342.8
RPL15
HS3ST1
DCUN1D4
THEM4
AL023803.2
STK38
TMEM43
SLC9A3R1
OXR1
AC023310.4
TAGLN3
THEM6
SEPTIN9
GATM
PBLD
ACVR2A
SLC2A12
WWP1
PLA2G15
SMARCA4
PTPRH
GALNT14
HIF1AN
GCNT3
MZF1
LIPH
UVSSA
SECISBP2
AC002310.5
PPM1F
HSD17B7
STK16
PRKAB1
ZFP42
LPCAT4
HAUS4
ASAH1
IRAK4
PLCG1
ATPAF1
PCDHB13
CDKN1B
NEFL
STRBP
RASA2
NDUFA10
UBXN2B
MT-ATP6
TMEM62
OR7E14P
DCAF17
RFFL
LINC00294
ULK1
ZNF175
PPM1D
IRX5
PPP1R10
LINC02014
PDS5B
EDDM13
FAM222A
YEATS2
CHROMR
MEIS1
C4orf48
ITPK1
SEC22B
EGR1
COG7
KRBA1
TOX2
ATP6V1C1
ECHDC3
ERCC8
HGH1
ZC3H7A
LIMK1
AC026356.1
ATG12
RBM42
SREBF1
H2BC17
MRPS27
MPV17L2
PWP2
MIR200A
SLFN11
AC027307.2
G0S2
PDE7A
PRELID3A
RAB11FIP3
GRINA
DSTNP1
MTATP6P1
EDRF1
HOXB2
MAGEC1
NPRL2
CRELD2
STC2
CCNI
LRAT
PIK3CD
COMMD5
GRK3
SLC39A7
TRIM24
FAM86FP
SOX12
MYO5B
PLXNB1
G3BP1
ARHGAP22
MDFIC
CDCA4
RFTN1
ATAD5
INO80
SOAT1
BRMS1
LZTR1
IDH1
PARP2
APPL1
AL513318.1
SCYL3
SLC7A6
NOD1
NBEAL1
SESN1
ZNF668
LRFN3
TEX264
COX7B2
ATP1B1
CUL9
PPIAP11
PHF7
IKZF2
GADD45A
TLCD2
FMO4
SLC39A8
AL604028.1
SRSF8
LMF2
AC244669.1
RAI1
CGN
EIF1P6
MTRR
CENATAC-DT
TSPAN6
NSUN5
H2AC13
SNHG15
ZNF503-AS1
ADGRB1
MFSD6
TMEM37
CDH26
ATP5F1B
TNK2
SCAMP3
ZC3H12C
MTMR1
PLXNA1
NFKB2
SCO1
AC007319.1
KIN
PIGL
HOOK3
FBXL6
ADI1
SH2D4A
AL031282.1
HOXC10
ANKMY1
RGMB
DTX2
AC008124.1
DPPA2
LGALS3
GTSF1
CKAP5
TMEM129
TERF1
RAB11FIP4
RPL26P30
PUM3
C21orf91
CNOT8
AL139095.3
RAVER2
KLC2
CAPN5
C3orf14
C4orf47
TJP3
HOXC9
INTS8
AC005083.1
AP1M1
ERBB3
TRIM35
CDC42BPG
SLC30A5
ZNF607
RIOX1
FAM76A
CHST1
TRIM26
AL354920.1
RTN4RL1
CD9
HEXB
PYY2
DAPK3
FAM219A
YDJC
AC004918.3
