# Supplementary material for: Screening of core genes and prediction of ceRNA regulation mechanism of circRNAs in nasopharyngeal carcinoma by bioinformatics analysis
Source: Pathol Oncol Res. 2023 Mar 28;29:1610960. doi: 10.3389/pore.2023.1610960 (PMC10086187; doi:10.3389/pore.2023.1610960)
Supplement: Supplementary file 1 [file DataSheet1.ZIP › Supplementary Tables/Supplementary Table 5.txt]

CFAP45
BPIFA1
CCDC65
CST5
WDR31
ZNF518A
SYTL4
CD200R1
NR3C2
PAFAH2
C20orf85
TSHZ2
NUCB2
MIR4292
HOXB7
IRX1
TMTC2
AL391121.1
AZGP1
AC007906.2
DNAH5
TPX2
WDR91
SLCO4C1
MUC16
KCNN4
NRM
PLEKHA6
CRACR2A
TF
ARFGEF3
DMBT1
NTF3
LTF
SLC26A2
BEX4
CHDH
TBC1D10B
EFCAB1
IRAG2
C9orf24
SCGB3A1
GP2
NCALD
ENTPD8
CHAD
TMEM231
VWA7
C6orf58
CKS2
BPIFB1
IFT172
CAMP
SYBU
SAA2
KSR1
STS
RWDD2A
FOLR1
IL19
PRR15L
LMNB2
PRR27
AC254633.1
CYP11A1
GLYATL2
TCN1
MYO5C
CLCNKB
ZMYND10
AC015922.2
MIR3124
SHMT2
DHRS12
SPTSSB
ENPP4
C9orf152
OLFM4
NDRG2
ZSCAN18
C7orf57
GNE
MED15
CRISPLD1
MT-ND3
ADA
SCGB2A1
PPARG
GK
LRRC46
GPD1L
PLCB4
SH2D2A
RND1
CEROX1
CFI
CCL28
FAM149A
C16orf89
SHF
TSPAN12
AC109454.3
MAOB
SAMD5
DDAH1
ELF5
RARRES1
CYP2F1
SNX10
ALDH3B1
SLC44A4
AURKA
PHF5A
KRT7
HTN1
AC108676.1
AC092070.2
CRISP3
FAM166B
LRRN1
STATH
CENPN
TMC5
NCMAP
MFSD6L
MPV17L
CCPG1
MKRN2OS
MUC5AC
CDC25B
SLC34A2
HTN3
C4B
CAB39L
CCNG2
CA6
RSPH1
SPATA6
PSMB5
TSPAN8
PPM1L
FAM183A
DNALI1
WDR86-AS1
FOXCUT
CAVIN2
CC2D2A
ADNP-AS1
KIAA1143
HSD11B2
TGFBR3
KLK1
CHST4
DNAJC3-DT
PAIP2B
TEKT2
FAM107A
ARRDC3
ALDH1A3
CHST6
FRRS1
ACADSB
GCC2
AGFG2
SORT1
NYNRIN
SCGB1A1
PCCA
TMEM71
AC005831.1
MUC7
NDUFA4L2
MT-TF
OXGR1
CLDN8
NKX3-1
SEMA5A
MS4A8
GSTA2
KLHL9
MKI67
PRH2
FAM149B1
ZNF880
TNFSF13
ERICH5
WWC1
ALOX15
EDN1
CYP4B1
LINC01278
FAM210B
KANSL1L
SKA3
MAGI1
AL121820.2
ATP5F1A
PLEKHB1
EPB41L4A-DT
ZNF415
CIBAR2
PCDHGB5
GNA14
TMBIM4
ACAD8
SNHG18
CHPT1
SAA1
MBNL3
KIT
RHPN2
PIP5K1B
PTPRU
PRR15
PTPRN2
CA9
TCEAL2
SLC12A2
CLDN3
SORBS2
WDR38
CST2
ST3GAL1
DOP1B
NETO2
AK7
MGST2
BPIFB2
SLAIN1
RAPGEF2
CCDC96
VTCN1
NCOA7
PLEKHS1
BPIFA2
VWA2
FOXC1
CCDC113
MEIS3P1
PLIN5
LRP5
SHCBP1
ZDHHC12
PCMTD1
SLC15A2
CABLES1
ERN2
LPO
SLC27A6
MSMB
PIP
CRACR2B
FOXJ1
AC010332.1
SLC13A2
CFAP57
C12orf75
LDHD
AGR3
PRB1
GCNT1
SDHD
ASS1
ATP6V0A4
SELENOP
ADH1C
RRM2
FCHO2
RBPMS
CCDC78
SCGB3A2
VSTM2L
TMEM213
FCGBP
SCARA3
VILL
CDHR3
PROM1
CGNL1
FAM13B
PRB3
ZNF433
AC233266.2
ARSD
UBL3
LDLRAD1
DAGLA
TMEM135
USP33
FER1L6
TFCP2L1
MLPH
GPRC5C
IL33
AC022150.2
MUC1
RALGAPA2
PSMD2
ATP8B1
FNBP1L
CSN3
FOXA1
SELENBP1
CP
VWA5A
PRB4
LACRT
CLMN
PLS1
BCKDHB
AC025181.2
DTX4
CST4
B4GALT5
CCNF
AC011477.1
CGAS
DYNC2I1
SMR3B
SLC5A5
SHROOM3
TC2N
MTND6P4
CLU
C9orf72
FOXA3
SLC37A1
SOX10
SLC44A3
MELK
PCM1
ADCY6
B3GNT7
MYRF
WFDC2
TRAK1
EVA1C
TFF3
SYTL2
FMO6P
FAM189A2
CLDN10
PPP1R1B
ALDH6A1
MUC5B
RASSF6
CCDC125
MIEF2
PKIB
AQP5
FECH
GMDS
NEK4
LYZ
TMEM178A
CHST9
BEX5
ANG
TESC
PIGR
CHL1
LINC02188
UBXN10
SPDEF
ODAM
TFF1
HSD17B2
SMR3A
HID1
TSPAN13
IL17RD
RAB17
MGST1
TRIM31
NEIL1
HP
EPHX2
GRAMD2B
TMEM63A
TTC12
NWD1
PRR4
HMGCS2
VMO1
ZNF33A
PER2
PRRT3
AL512329.2
RDH10
C4orf19
GJA3
TMEM8B
LOXL4
ZNF329
ZNF736
IGSF10
IQCK
ZG16B
C9orf116
ELAPOR1
DDX55
RNLS
ZNF429
CLIC6
CAPN13
TUBA4B
TNRC6C
MAP9
CCDC17
ALDH1L1
KCNK5
FAXDC2
OGFRL1
METTL7A
NXPH4
STAC2
RAB36
UBE2C
CRACDL
SERTAD4
AGR2
ARHGAP42
KIFC1
BTC
TSPAN1
RERG
NDE1
CDCA8
MFSD4A
KCNQ1
LRRC26
PPM1H
SPATA18
GULP1
LRRC10B
GNAQ
NTN4
CLDN23
FOLH1
MUC13
DNER
PIFO
NEK11
CYP2B7P
OSCP1
CAPS
ENKUR
BMP3
ZNF350
