# Supplementary material for: Screening of core genes and prediction of ceRNA regulation mechanism of circRNAs in nasopharyngeal carcinoma by bioinformatics analysis
Source: Pathol Oncol Res. 2023 Mar 28;29:1610960. doi: 10.3389/pore.2023.1610960 (PMC10086187; doi:10.3389/pore.2023.1610960)
Supplement: Supplementary file 1 [file DataSheet1.ZIP › Supplementary Tables/Supplementary Table 6.xls]

id	logFC	AveExpr	t	P.Value	adj.P.Val	B
hcmv-miR-US33-3p	-1.614013569	0.425532387	-6.628167107	1.93E-10	1.42E-07	12.48537728
hsa-miR-892b	-1.370302497	0.348532466	-6.117142521	3.46E-09	8.47E-07	9.661224928
hsa-miR-218	-1.745538385	0.614107781	-5.841745734	1.53E-08	2.81E-06	8.209602689
kshv-miR-K12-12	-1.26689505	0.527256526	-5.647981725	4.23E-08	6.21E-06	7.21912669
hsa-miR-450a	-1.123874948	0.387463287	-5.191685963	4.19E-07	4.36E-05	4.991388709
hsa-miR-214	-3.619105062	3.319198352	-4.765544184	3.13E-06	0.000216754	3.04951844
ebv-miR-BHRF1-3	-3.54424359	3.156757019	-4.658566263	5.08E-06	0.000310458	2.583863803
ebv-miR-BHRF1-1	-3.55719485	3.240368287	-4.58830166	6.94E-06	0.000368577	2.282886403
hsa-miR-185	-2.298606617	2.289783069	-4.207531752	3.55E-05	0.001661603	0.720334913
hsa-miR-579	-5.124516218	5.480653589	-4.202814329	3.62E-05	0.001661603	0.701712256
hsa-miR-2117	3.053519631	3.943650621	4.089600196	5.76E-05	0.002486085	0.260275641
hsa-miR-1297	3.249333624	3.200988909	4.04998682	6.76E-05	0.002636975	0.108320122
hsa-miR-455-5p	-1.711992655	1.19663855	-3.999606971	8.26E-05	0.003032995	-0.083049566
hsa-miR-181c	-1.356347722	1.018454562	-3.931608489	0.000108133	0.003779513	-0.337980394
hsa-miR-542-3p	-3.789758311	6.355299111	-3.88642785	0.000129021	0.003945892	-0.505218216
hsa-miR-151-3p	-2.183437136	2.250347526	-3.86381578	0.000140859	0.004135624	-0.588271297
hsa-miR-340	-2.180478812	2.930758758	-3.824702801	0.000163801	0.004452954	-0.730910333
hsa-miR-196b	-1.69790026	1.219556072	-3.81055186	0.00017294	0.004533493	-0.782197146
hsa-miR-518f	-2.134387214	2.066141179	-3.776016091	0.00019731	0.004842087	-0.906649507
hsa-miR-516a-3p	2.553714488	2.418342959	3.775224456	0.000197905	0.004842087	-0.909490325
hsa-miR-548i	1.987933424	5.00997848	3.670091458	0.000293888	0.006741065	-1.282006686
hsa-miR-569	2.75639321	2.603724015	3.654474164	0.000311433	0.006927019	-1.336534749
ebv-miR-BART16	2.686985075	3.539770661	3.541539259	0.000470902	0.009792968	-1.724584406
hsa-miR-455-3p	-2.069605432	2.35143186	-3.531200517	0.000488817	0.009792968	-1.759556778
hsa-miR-206	-2.742833564	3.04965112	-3.528471683	0.000493651	0.009792968	-1.76877198
hsa-miR-615-5p	2.534703614	2.566099883	3.479851869	0.000587661	0.011060078	-1.931872978
hsa-miR-21	-1.052005835	11.90927012	-3.460415365	0.000629737	0.011252411	-1.996498146
hsa-miR-1275	2.155404591	2.01608186	3.448981945	0.000655788	0.011252411	-2.034359298
hsa-miR-630	1.816913538	9.151113545	3.441015409	0.000674531	0.011252411	-2.06067244
hsa-miR-429	-2.032530289	2.625466484	-3.342915035	0.000950333	0.015500985	-2.380127773
ebv-miR-BART12	-1.774912822	1.435586568	-3.242229221	0.001340065	0.020491827	-2.699172715
ebv-miR-BART5	3.464647265	6.005564355	3.230845043	0.001392432	0.02085807	-2.734680154
hsa-miR-195	-1.889161706	2.813015999	-3.106936304	0.002098879	0.029626479	-3.113675945
hsa-miR-188-5p	-1.702371235	1.962724048	-3.08973748	0.002219676	0.029814238	-3.16519496
hsa-miR-183	-1.758518992	1.979227245	-3.089730555	0.002219726	0.029814238	-3.16521565
hsa-miR-383	2.085320367	2.162743828	3.076727603	0.002315275	0.029814238	-3.20398941
hsa-miR-193a-5p	-1.009703539	0.720925186	-3.063643196	0.002415233	0.030565189	-3.242852536
hsa-miR-186	-1.921166254	5.074290527	-3.029000908	0.002699374	0.032480988	-3.345001882
hsa-miR-1290	2.414518962	4.738957454	3.013003392	0.00284069	0.032963655	-3.39180816
hsa-miR-98	-1.88915414	4.561666786	-3.009315688	0.002874215	0.032963655	-3.40256503
hsa-miR-95	-1.543704999	1.683639314	-3.001978437	0.002942001	0.033221982	-3.423930911
hsa-miR-619	-1.153742358	0.918813847	-2.980961188	0.003144374	0.034447318	-3.484863074
hsa-miR-324-5p	-1.842360481	2.477294848	-2.948509583	0.003482021	0.036730347	-3.578159346
hsv1-miR-H8	-1.899518609	4.194302902	-2.946599387	0.003502894	0.036730347	-3.583621272
hsa-miR-651	1.694637277	4.128805551	2.899648616	0.004053328	0.040755384	-3.716828059
hsa-miR-374a	-1.910453043	4.094466564	-2.886849816	0.004216504	0.041706852	-3.752792422
hsa-miR-301b	1.7835876	1.705076	2.883392505	0.004261599	0.041706852	-3.762481794
hsa-miR-296-5p	-1.710736546	2.884152595	-2.876314519	0.004355295	0.042062978	-3.782284392
hsa-miR-211	1.822487252	1.704683894	2.798713604	0.005512918	0.052246063	-3.996393555
hsa-miR-148b	-1.389080873	5.308128389	-2.6228789	0.009231124	0.079713472	-4.46107864
hsa-miR-641	1.35455046	1.623994737	2.598937938	0.009882528	0.084346227	-4.522139604
hsa-miR-140-3p	-1.209555091	1.373238999	-2.589150689	0.010160481	0.085042181	-4.546948705
hsa-miR-663b	1.420188505	1.440817821	2.587741037	0.010201086	0.085042181	-4.550514622
hsa-miR-1283	-2.18846628	4.186490531	-2.583927823	0.010311654	0.085042181	-4.560151446
kshv-miR-K12-9	1.872048113	3.346005612	2.56847594	0.01077076	0.086876238	-4.59906348
hsa-miR-184	-1.256945226	0.948605962	-2.56066529	0.011009713	0.086893866	-4.618648391
hsa-miR-494	1.259648556	13.03427848	2.546581112	0.011452593	0.089427693	-4.653820548
hsa-miR-663	1.509336903	1.620890831	2.536404289	0.011782433	0.091034796	-4.679120061
hsa-miR-216a	1.848772938	3.442434492	2.526662762	0.012106075	0.092561033	-4.70324709
hsa-miR-361-5p	-1.628005715	4.562444731	-2.495916108	0.013180162	0.09973442	-4.778817767
hsa-miR-374b	-1.365934306	4.936261291	-2.429584518	0.015790369	0.115901309	-4.938843791
hsa-miR-493	1.29537269	5.944189079	2.410409007	0.016625649	0.120824024	-4.984337652
hsa-miR-149	-1.390936634	1.616384739	-2.393419646	0.017398058	0.12413901	-5.024356779
hsa-miR-96	-1.178171777	7.163325383	-2.392945712	0.017420052	0.12413901	-5.025469268
hsa-miR-135b	-1.959530149	4.724265567	-2.369747961	0.018526985	0.130757762	-5.079664579
hsa-miR-484	-1.334620425	2.926267272	-2.36249951	0.018885331	0.132017457	-5.096494954
hsv1-miR-H1	-1.120007436	2.000141048	-2.346449198	0.019700586	0.136417266	-5.133586768
hsa-miR-146b-5p	-1.419213984	3.563712972	-2.327086816	0.020725083	0.142170195	-5.178010022
hsa-miR-1	-1.275542112	1.02252869	-2.323326633	0.020929371	0.142242203	-5.186596094
hsa-miR-181b+hsa-miR-181d	1.286599698	3.010956934	2.31976099	0.021124717	0.142252682	-5.194725643
hsv1-miR-H4-5p	1.426333474	1.709727839	2.242185457	0.025788423	0.163178471	-5.36862537
hsa-miR-1179	1.126462366	1.373298944	2.236995628	0.026130176	0.163927769	-5.380056347
hsa-miR-361-3p	-1.004453746	1.965114955	-2.228998347	0.026664508	0.165862276	-5.39762103
hsa-miR-223	-1.663840952	8.034115938	-2.20248917	0.028504132	0.17290936	-5.455410767
kshv-miR-K12-4-5p	1.504796734	3.659358713	2.185507953	0.02973949	0.178924472	-5.492079586
hsa-miR-320a	1.045900907	5.621975229	2.166955714	0.031141803	0.185507387	-5.53182803
hsa-miR-137	1.327226992	2.251512009	2.132030126	0.033937028	0.194482244	-5.605769343
hsa-miR-744	-1.40766113	2.539062416	-2.089242144	0.037653203	0.210972907	-5.694774078
hcmv-miR-UL22A	1.183434698	1.106938919	2.081889809	0.038325625	0.211875541	-5.709892276
hsa-miR-526a+hsa-miR-518d-5p+hsa-miR-520c-5p	-1.10867673	2.316455565	-2.081174201	0.038391617	0.211875541	-5.711360989
hsa-miR-194-5p	-1.01439672	1.514227367	-1.969712409	0.049927305	0.26176173	-5.934151539
