# Supplementary material for: Screening of core genes and prediction of ceRNA regulation mechanism of circRNAs in nasopharyngeal carcinoma by bioinformatics analysis
Source: Pathol Oncol Res. 2023 Mar 28;29:1610960. doi: 10.3389/pore.2023.1610960 (PMC10086187; doi:10.3389/pore.2023.1610960)
Supplement: Supplementary file 1 [file DataSheet1.ZIP › Supplementary Tables/Supplementary Table 7.txt]

circRNA	miRNA	mRNA
hsa-circ-0002953	hsa-miR-429	FN1
hsa-circ-0061250	hsa-miR-429	FN1
hsa-circ-0015760	hsa-miR-429	FN1
hsa-circ-0034138	hsa-miR-206	FN1
hsa-circ-0034140	hsa-miR-206	FN1
hsa-circ-0079070	hsa-miR-361-3p	FN1
hsa-circ-0006177	hsa-miR-361-3p	FN1
hsa-circ-0065481	hsa-miR-361-3p	FN1
hsa-circ-0025282	hsa-miR-361-3p	FN1
hsa-circ-0053223	hsa-miR-361-3p	FN1
hsa-circ-0049667	hsa-miR-361-3p	FN1
hsa-circ-0038762	hsa-miR-361-3p	FN1
hsa-circ-0038766	hsa-miR-361-3p	FN1
hsa-circ-0038769	hsa-miR-361-3p	FN1
hsa-circ-0033606	hsa-miR-361-3p	FN1
hsa-circ-0033607	hsa-miR-361-3p	FN1
hsa-circ-0040297	hsa-miR-361-3p	FN1
hsa-circ-0085997	hsa-miR-361-3p	FN1
hsa-circ-0085998	hsa-miR-361-3p	FN1
hsa-circ-0085999	hsa-miR-361-3p	FN1
hsa-circ-0086000	hsa-miR-361-3p	FN1
hsa-circ-0086003	hsa-miR-361-3p	FN1
hsa-circ-0031401	hsa-miR-361-3p	FN1
hsa-circ-0031402	hsa-miR-361-3p	FN1
hsa-circ-0052038	hsa-miR-361-3p	FN1
hsa-circ-0011071	hsa-miR-361-3p	FN1
hsa-circ-0026923	hsa-miR-361-3p	FN1
hsa-circ-0026924	hsa-miR-361-3p	FN1
hsa-circ-0026925	hsa-miR-361-3p	FN1
hsa-circ-0026926	hsa-miR-361-3p	FN1
hsa-circ-0026927	hsa-miR-361-3p	FN1
hsa-circ-0026928	hsa-miR-361-3p	FN1
hsa-circ-0026929	hsa-miR-361-3p	FN1
hsa-circ-0014742	hsa-miR-361-3p	FN1
hsa-circ-0065363	hsa-miR-361-3p	FN1
hsa-circ-0020318	hsa-miR-361-3p	FN1
hsa-circ-0020319	hsa-miR-361-3p	FN1
hsa-circ-0020320	hsa-miR-361-3p	FN1
hsa-circ-0025283	hsa-miR-361-3p	FN1
hsa-circ-0025285	hsa-miR-361-3p	FN1
hsa-circ-0025286	hsa-miR-361-3p	FN1
hsa-circ-0025288	hsa-miR-361-3p	FN1
hsa-circ-0025289	hsa-miR-361-3p	FN1
hsa-circ-0058421	hsa-miR-361-3p	FN1
hsa-circ-0033532	hsa-miR-361-3p	FN1
hsa-circ-0033533	hsa-miR-361-3p	FN1
hsa-circ-0033534	hsa-miR-361-3p	FN1
hsa-circ-0038968	hsa-miR-361-3p	FN1
hsa-circ-0062693	hsa-miR-361-3p	FN1
hsa-circ-0062694	hsa-miR-361-3p	FN1
hsa-circ-0062695	hsa-miR-361-3p	FN1
hsa-circ-0062696	hsa-miR-361-3p	FN1
hsa-circ-0063886	hsa-miR-361-3p	FN1
hsa-circ-0063923	hsa-miR-361-3p	FN1
hsa-circ-0049668	hsa-miR-361-3p	FN1
hsa-circ-0029351	hsa-miR-193a-5p	FN1
hsa-circ-0029353	hsa-miR-193a-5p	FN1
hsa-circ-0050249	hsa-miR-193a-5p	FN1
hsa-circ-0029350	hsa-miR-193a-5p	FN1
hsa-circ-0041447	hsa-miR-193a-5p	FN1
